# Supplementary material for: Exploring DNA methylation profiles in the pathogenesis of human osteoporosis via whole-genome bisulfite sequencing
Source: PLoS One. 2026 Jul 16;21(7):e0341108. doi: 10.1371/journal.pone.0341108 (PMC13374884; doi:10.1371/journal.pone.0341108)
Supplement: S1 Table — (XLSX) [file pone.0341108.s001.xlsx]

## Sheet: Table S1
Table S1 Differentially methylated regions identified between the osteoporosis and non-osteoporosis groups.
chr	start	end	length	nCG	Treat	Normal	diff.Methy	areaStat	Annotation	Dist.to.TSS	Nearest.PromoterID	Nearest.CGI	Dist.to.CGI	gene_id	gene_name	description
chr12	3948007	3948256	250	55	0.535196	0.38305	0.152147	148.958	intron (ENST00000447133, intron 1 of 6)	-32769	ENST00000537149	chr12-3947922-3948620-CpG:_88-CGI	0	ENSG00000111224	PARP11	poly(ADP-ribose) polymerase family member 11 [Source:HGNC Symbol;Acc:HGNC:1186]
chr14	34268963	34269341	379	45	0.558264	0.411305	0.146959	130.329	exon (ENST00000357798, exon 12 of 12)	64705	ENST00000552874	chr14-34268946-34270438-CpG:_147-CGI	0	ENSG00000151322	NPAS3	neuronal PAS domain protein 3 [Source:HGNC Symbol;Acc:HGNC:19311]
chr17	47301686	47301985	300	61	0.150685	0.0773372	0.0733483	126.911	TTS (ENST00000574638)	2288	ENST00000514112	chr17-47301545-47302477-CpG:_105-CGI	0	ENSG00000173868	PHOSPHO1	phosphatase, orphan 1 [Source:HGNC Symbol;Acc:HGNC:16815]
chr2	38301471	38302016	546	57	0.215754	0.130721	0.0850326	125.507	exon (ENST00000260630, exon 2 of 3)	-1048	ENST00000431999	chr2-38301276-38304518-CpG:_300-CGI	0	ENSG00000138061	CYP1B1	cytochrome P450 family 1 subfamily B member 1 [Source:HGNC Symbol;Acc:HGNC:2597]
chrM	12737	13760	1024	48	0.0837223	0.211115	-0.127393	-124.837	TTS (ENST00000361681)	911	ENST00000361567	NA	NA	ENSG00000198695	MT-ND6	mitochondrially encoded NADH:ubiquinone oxidoreductase core subunit 6 [Source:HGNC Symbol;Acc:HGNC:7462]
chr16	54323245	54324211	967	57	0.294955	0.180302	0.114654	123.484	Intergenic	-3053	ENST00000329734	chr16-54317821-54324604-CpG:_490-CGI	0	NA	NA	NA
chr7	158362372	158362671	300	48	0.239974	0.144909	0.0950656	110.34	intron (ENST00000389418, intron 1 of 22)	17850	ENST00000389418	chr7-158361909-158362970-CpG:_116-CGI	0	ENSG00000155093	PTPRN2	protein tyrosine phosphatase, receptor type, N polypeptide 2 [Source:HGNC Symbol;Acc:HGNC:9677]
chr17	1961827	1964652	2826	35	0.372244	0.176204	0.19604	110.201	TTS (ENST00000399849)	3635	ENST00000322941	chr17-1952919-1962328-CpG:_764-CGI	0	ENSG00000177374	HIC1	hypermethylated in cancer 1 [Source:HGNC Symbol;Acc:HGNC:4909]
chr11	68517649	68518082	434	39	0.363271	0.233932	0.129339	108.131	exon (ENST00000544963, exon 2 of 6)	1063	ENST00000544963	chr11-68517667-68518179-CpG:_61-CGI	0	ENSG00000132749	MTL5	metallothionein-like 5, testis-specific (tesmin) [Source:HGNC Symbol;Acc:HGNC:7446]
chr16	56669039	56669574	536	44	0.222822	0.107696	0.115126	106.363	Intergenic	2687	ENST00000570233	chr16-56669037-56669727-CpG:_70-CGI	0	NA	NA	NA
chr17	1961061	1961567	507	50	0.549655	0.42683	0.122826	105.76	exon (ENST00000399849, exon 2 of 2)	1710	ENST00000322941	chr17-1952919-1962328-CpG:_764-CGI	0	ENSG00000177374	HIC1	hypermethylated in cancer 1 [Source:HGNC Symbol;Acc:HGNC:4909]
chr6	1393676	1394077	402	44	0.220852	0.131596	0.0892568	99.6057	intron (ENST00000259806, intron 1 of 1)	3807	ENST00000259806	chr6-1393049-1394170-CpG:_105-CGI	0	ENSG00000137273	FOXF2	forkhead box F2 [Source:HGNC Symbol;Acc:HGNC:3810]
chr17	72915979	72916332	354	35	0.75597	0.605609	0.150361	97.176	exon (ENST00000319642, exon 2 of 3)	3196	ENST00000319642	chr17-72915568-72916510-CpG:_86-CGI	0	ENSG00000182040	USH1G	Usher syndrome 1G (autosomal recessive) [Source:HGNC Symbol;Acc:HGNC:16356]
chr2	112123872	112124212	341	30	0.285571	0.143759	0.141811	96.6179	promoter-TSS (ENST00000451884)	-751	ENST00000451884	chr2-111981875-111982335-CpG:_29-CGI	-141536	ENSG00000172965	MIR4435-2HG	MIR4435-2 host gene [Source:HGNC Symbol;Acc:HGNC:35163]
chr16	54315477	54316063	587	44	0.30188	0.18905	0.112829	96.5721	Intergenic	3997	ENST00000558054	chr16-54315602-54316104-CpG:_48-CGI	0	NA	NA	NA
chr6	168533313	168533759	447	31	0.367212	0.174047	0.193165	96.2579	Intergenic	-51299	ENST00000511714	chr6-168529982-168530307-CpG:_23-CGI	-3005	NA	NA	NA
chrX	47092289	47092833	545	38	0.245702	0.140415	0.105287	93.1199	promoter-TSS (ENST00000377080)	-230	ENST00000377080	chrX-47092559-47093306-CpG:_65-CGI	0	ENSG00000102226	USP11	ubiquitin specific peptidase 11 [Source:HGNC Symbol;Acc:HGNC:12609]
chr21	9826788	9826976	189	41	0.482013	0.364975	0.117038	91.2361	Intergenic	1164000	ENST00000342420	chr21-9825442-9826296-CpG:_120-CGI	-491	NA	NA	NA
chr3	8809232	8809625	394	33	0.209459	0.118534	0.0909249	83.4855	TTS (ENST00000431493)	935	ENST00000449615	chr3-8808961-8811280-CpG:_188-CGI	0	ENSG00000180914	OXTR	oxytocin receptor [Source:HGNC Symbol;Acc:HGNC:8529]
chr22	42078176	42078523	348	29	0.430979	0.321277	0.109703	83.2641	intron (ENST00000402458, intron 1 of 2)	277	ENST00000215956	chr22-42078060-42078549-CpG:_42-CGI	0	ENSG00000100138	SNU13	SNU13 homolog, small nuclear ribonucleoprotein (U4/U6.U5) [Source:HGNC Symbol;Acc:HGNC:7819]
chr20	822360	822858	499	33	0.344888	0.219369	0.12552	80.141	intron (ENST00000304189, intron 2 of 2)	-2676	ENST00000541082	chr20-821674-822500-CpG:_71-CGI	0	ENSG00000125898	FAM110A	family with sequence similarity 110 member A [Source:HGNC Symbol;Acc:HGNC:16188]
chr5	3599603	3599863	261	31	0.231729	0.156435	0.075294	79.7815	exon (ENST00000302006, exon 2 of 4)	569	ENST00000559410	chr5-3594467-3603054-CpG:_584-CGI	0	ENSG00000170549	IRX1	iroquois homeobox 1 [Source:HGNC Symbol;Acc:HGNC:14358]
chr2	91777069	91777231	163	31	0.556151	0.42117	0.134981	79.4472	Intergenic	8757	ENST00000567067	chr2-91777180-91777968-CpG:_75-CGI	0	NA	NA	NA
chr2	87883769	87884128	360	33	0.213673	0.129703	0.0839697	75.6554	TTS (ENST00000409054)	3445	ENST00000603948	chr2-88125153-88125434-CpG:_31-CGI	241025	ENSG00000222041	LINC00152	long intergenic non-protein coding RNA 152 [Source:HGNC Symbol;Acc:HGNC:28717]
chr4	40858886	40859273	388	31	0.241563	0.124215	0.117347	74.793	promoter-TSS (ENST00000502841)	93	ENST00000502841	chr4-40858884-40859162-CpG:_31-CGI	0	ENSG00000163697	APBB2	amyloid beta (A4) precursor protein-binding, family B, member 2 [Source:HGNC Symbol;Acc:HGNC:582]
chrX	68048951	68049315	365	38	0.42438	0.327374	0.0970058	73.0226	5' UTR (ENST00000204961, exon 1 of 5)	293	ENST00000204961	chrX-68048659-68050252-CpG:_154-CGI	0	ENSG00000090776	EFNB1	ephrin-B1 [Source:HGNC Symbol;Acc:HGNC:3226]
chr19	19648230	19648465	236	30	0.501991	0.361852	0.140139	72.5922	promoter-TSS (ENST00000586018)	-710	ENST00000291495	chr19-19648134-19649390-CpG:_102-CGI	0	ENSG00000160161	CILP2	cartilage intermediate layer protein 2 [Source:HGNC Symbol;Acc:HGNC:24213]
chr2	236579915	236580328	414	28	0.331644	0.209695	0.121949	71.4717	intron (ENST00000409538, intron 1 of 16)	1873	ENST00000409538	chr2-236578080-236580153-CpG:_235-CGI	0	ENSG00000157985	AGAP1	ArfGAP with GTPase domain, ankyrin repeat and PH domain 1 [Source:HGNC Symbol;Acc:HGNC:16922]
chrX	118602721	118603028	308	27	0.409832	0.27988	0.129952	70.7604	intron (ENST00000317881, intron 1 of 3)	511	ENST00000317881	chrX-118602158-118603318-CpG:_113-CGI	0	ENSG00000005022	SLC25A5	solute carrier family 25 (mitochondrial carrier; adenine nucleotide translocator), member 5 [Source:HGNC Symbol;Acc:HGNC:10991]
chrX	48958136	48958372	237	28	0.426457	0.340197	0.0862606	68.3421	promoter-TSS (ENST00000356463)	-195	ENST00000356463	chrX-48957764-48958595-CpG:_75-CGI	0	ENSG00000196998	WDR45	WD repeat domain 45 [Source:HGNC Symbol;Acc:HGNC:28912]
chr2	112939289	112939460	172	23	0.36101	0.195014	0.165996	68.3313	promoter-TSS (ENST00000272559)	-86	ENST00000272559	chr2-112939287-112939563-CpG:_35-CGI	0	ENSG00000144152	FBLN7	fibulin 7 [Source:HGNC Symbol;Acc:HGNC:26740]
chr6	45631328	45631664	337	29	0.229543	0.123111	0.106432	67.7441	3' UTR (ENST00000576263, exon 7 of 7)	-86989	ENST00000563807	chr6-45630986-45631814-CpG:_78-CGI	0	ENSG00000124813	RUNX2	runt-related transcription factor 2 [Source:HGNC Symbol;Acc:HGNC:10472]
chr20	43726870	43727117	248	32	0.324261	0.227746	0.0965146	66.9649	exon (ENST00000306117, exon 4 of 5)	2757	ENST00000537075	chr20-43726297-43727372-CpG:_141-CGI	0	ENSG00000124134	KCNS1	potassium voltage-gated channel, modifier subfamily S, member 1 [Source:HGNC Symbol;Acc:HGNC:6300]
chrX	132091785	132092051	267	32	0.455885	0.351854	0.104031	66.5944	promoter-TSS (ENST00000370833)	-560	ENST00000370837	chrX-132090363-132092617-CpG:_231-CGI	0	ENSG00000171004	HS6ST2	heparan sulfate 6-O-sulfotransferase 2 [Source:HGNC Symbol;Acc:HGNC:19133]
chr17	1960072	1960351	280	28	0.269824	0.151575	0.118249	66.1742	TTS (ENST00000571990)	607	ENST00000322941	chr17-1952919-1962328-CpG:_764-CGI	0	ENSG00000177374	HIC1	hypermethylated in cancer 1 [Source:HGNC Symbol;Acc:HGNC:4909]
chr16	55364964	55365387	424	28	0.201188	0.108934	0.0922541	66.0604	TTS (ENST00000290552)	-1092	ENST00000573934	chr16-55364823-55365483-CpG:_45-CGI	0	ENSG00000159387	IRX6	iroquois homeobox 6 [Source:HGNC Symbol;Acc:HGNC:14675]
chr22	19754651	19754982	332	31	0.133257	0.0576778	0.0755788	65.3661	TTS (ENST00000332710)	10590	ENST00000329705	chr22-19753312-19755013-CpG:_147-CGI	0	ENSG00000184058	TBX1	T-box 1 [Source:HGNC Symbol;Acc:HGNC:11592]
chr21	38069784	38070123	340	29	0.205316	0.1153	0.0900157	65.2199	Intergenic	-1481	ENST00000290399	chr21-38068193-38073891-CpG:_438-CGI	0	NA	NA	NA
chrX	112083541	112083830	290	22	0.250551	0.160346	0.0902041	62.9722	5' UTR (ENST00000304758, exon 1 of 12)	358	ENST00000304758	chrX-112083564-112084815-CpG:_93-CGI	0	ENSG00000126016	AMOT	angiomotin [Source:HGNC Symbol;Acc:HGNC:17810]
chr1	17022988	17023173	186	32	0.377258	0.275895	0.101363	62.6115	Intergenic	23582	ENST00000434336	chr1-17022986-17023284-CpG:_25-CGI	0	NA	NA	NA
chr21	36398962	36399259	298	31	0.156165	0.0811021	0.0750628	62.319	intron (ENST00000300305, intron 1 of 7)	22352	ENST00000486278	chr21-36398960-36399259-CpG:_31-CGI	0	ENSG00000159216	RUNX1	runt-related transcription factor 1 [Source:HGNC Symbol;Acc:HGNC:10471]
chr1	39981310	39981523	214	31	0.138565	0.0692676	0.0692974	62.0211	intron (ENST00000331593, intron 3 of 6)	9132	ENST00000441741	chr1-39980365-39981768-CpG:_123-CGI	0	ENSG00000183682	BMP8A	bone morphogenetic protein 8a [Source:HGNC Symbol;Acc:HGNC:21650]
chrX	154299064	154299369	306	30	0.395748	0.315037	0.0807116	61.3529	promoter-TSS (ENST00000399042)	285	ENST00000369476	chrX-154299062-154299795-CpG:_62-CGI	0	ENSG00000185515	BRCC3	BRCA1/BRCA2-containing complex subunit 3 [Source:HGNC Symbol;Acc:HGNC:24185]
chr17	3819297	3819773	477	23	0.360936	0.198812	0.162125	60.9549	5' UTR (ENST00000225538, exon 1 of 12)	259	ENST00000225538	chr17-3827795-3828137-CpG:_28-CGI	8022	ENSG00000108405	P2RX1	purinergic receptor P2X, ligand gated ion channel, 1 [Source:HGNC Symbol;Acc:HGNC:8533]
chr20	43726545	43726684	140	25	0.193967	0.0957949	0.0981726	57.5895	exon (ENST00000306117, exon 4 of 5)	3136	ENST00000537075	chr20-43726297-43727372-CpG:_141-CGI	0	ENSG00000124134	KCNS1	potassium voltage-gated channel, modifier subfamily S, member 1 [Source:HGNC Symbol;Acc:HGNC:6300]
chrX	119077071	119077312	242	20	0.458273	0.321496	0.136777	56.8082	exon (ENST00000371410, exon 1 of 9)	544	ENST00000371410	chrX-119077089-119077664-CpG:_55-CGI	0	ENSG00000101882	NKAP	NFKB activating protein [Source:HGNC Symbol;Acc:HGNC:29873]
chr2	119590887	119591535	649	28	0.233159	0.154198	0.0789608	56.1025	TTS (ENST00000584273)	974	ENST00000584273	chr2-119592602-119593845-CpG:_104-CGI	1067	ENSG00000258910	RP11-19E11.1	-
chr8	144358768	144359153	386	24	0.196969	0.0800344	0.116935	56.0936	TTS (ENST00000522452)	4059	ENST00000523031	chr8-144357997-144359075-CpG:_115-CGI	0	ENSG00000264668	RP13-582O9.6	-
chr10	519253	519575	323	16	0.722349	0.554418	0.167931	56.0388	intron (ENST00000381496, intron 3 of 25)	35913	ENST00000425723	chr10-518192-518471-CpG:_23-CGI	-781	ENSG00000151240	DIP2C	disco interacting protein 2 homolog C [Source:HGNC Symbol;Acc:HGNC:29150]
chr11	64127666	64127902	237	25	0.394229	0.250692	0.143536	55.6184	exon (ENST00000530504, exon 3 of 17)	1028	ENST00000530504	chr11-64126430-64126960-CpG:_51-CGI	-705	ENSG00000162302	RPS6KA4	ribosomal protein S6 kinase, 90kDa, polypeptide 4 [Source:HGNC Symbol;Acc:HGNC:10433]
chr1	149287535	149287819	285	22	0.291068	0.209981	0.0810862	55.518	Intergenic	25399	ENST00000449024	chr1-149286812-149287773-CpG:_67-CGI	0	NA	NA	NA
chr20	36149987	36150202	216	22	0.569671	0.464329	0.105342	55.0668	promoter-TSS (ENST00000456058)	1	ENST00000456058	chr20-36148603-36150136-CpG:_120-CGI	0	ENSG00000166619	BLCAP	bladder cancer associated protein [Source:HGNC Symbol;Acc:HGNC:1055]
chr17	38498721	38498963	243	24	0.114436	0.0587551	0.0556811	54.7413	exon (ENST00000581080, exon 2 of 3)	227	ENST00000394081	chr17-38497527-38498963-CpG:_121-CGI	0	ENSG00000265666	RARA-AS1	RARA antisense RNA 1 [Source:HGNC Symbol;Acc:HGNC:49577]
chr11	68081508	68081775	268	21	0.247272	0.150992	0.0962799	54.3819	intron (ENST00000294304, intron 1 of 22)	1564	ENST00000294304	chr11-68080365-68080931-CpG:_72-CGI	-576	ENSG00000162337	LRP5	LDL receptor related protein 5 [Source:HGNC Symbol;Acc:HGNC:6697]
chr10	70321743	70322019	277	15	0.427847	0.257527	0.17032	54.2977	intron (ENST00000373644, intron 1 of 11)	1468	ENST00000373644	chr10-70320130-70320822-CpG:_65-CGI	-920	ENSG00000138336	TET1	tet methylcytosine dioxygenase 1 [Source:HGNC Symbol;Acc:HGNC:29484]
chr6	169613213	169613365	153	22	0.0891201	0.0408488	0.0482713	54.1226	promoter-TSS (ENST00000444188)	-60	ENST00000444188	chr6-169622297-169622520-CpG:_20-CGI	8932	ENSG00000226445	XXyac-YX65C7_A.2	-
chr18	63418258	63418502	245	29	0.0786815	0.035746	0.0429355	54.017	5' UTR (ENST00000536984, exon 1 of 11)	223	ENST00000397968	chr18-63417775-63418640-CpG:_87-CGI	0	ENSG00000081138	CDH7	cadherin 7, type 2 [Source:HGNC Symbol;Acc:HGNC:1766]
chr19	44278552	44278760	209	24	0.402667	0.293471	0.109196	53.9729	exon (ENST00000262888, exon 3 of 9)	-4677	ENST00000598836	chr19-44278273-44278777-CpG:_52-CGI	0	ENSG00000104783	KCNN4	potassium channel, calcium activated intermediate/small conductance subfamily N alpha, member 4 [Source:HGNC Symbol;Acc:HGNC:6293]
chr16	55362939	55363210	272	21	0.253906	0.162457	0.0914494	53.7863	exon (ENST00000290552, exon 5 of 6)	-3193	ENST00000573934	chr16-55362737-55363287-CpG:_43-CGI	0	ENSG00000159387	IRX6	iroquois homeobox 6 [Source:HGNC Symbol;Acc:HGNC:14675]
chrX	153237197	153237374	178	21	0.171794	0.0828882	0.0889062	53.7397	promoter-TSS (ENST00000369982)	-27	ENST00000310441	chrX-153236071-153238480-CpG:_237-CGI	0	ENSG00000177854	TMEM187	transmembrane protein 187 [Source:HGNC Symbol;Acc:HGNC:13705]
chr1	161348861	161349161	301	19	0.547726	0.751713	-0.203987	-53.6607	Intergenic	11199	ENST00000437833	chr1-161359499-161359876-CpG:_38-CGI	10338	NA	NA	NA
chr2	121345150	121345316	167	27	0.208241	0.133538	0.0747033	53.4739	Intergenic	-29548	ENST00000432474	chr2-121344550-121345341-CpG:_67-CGI	0	NA	NA	NA
chrX	106449399	106449585	187	20	0.402969	0.305317	0.0976522	53.4005	promoter-TSS (ENST00000336387)	171	ENST00000421752	chrX-106449029-106449740-CpG:_58-CGI	0	ENSG00000080572	PIH1D3	PIH1 domain containing 3 [Source:HGNC Symbol;Acc:HGNC:28570]
chr8	1365082	1365474	393	21	0.665948	0.450064	0.215884	53.2587	Intergenic	-47279	ENST00000567210	chr8-1365174-1365503-CpG:_25-CGI	0	NA	NA	NA
chr8	22548132	22548333	202	24	0.418103	0.254961	0.163142	53.0067	exon (ENST00000522910, exon 2 of 2)	569	ENST00000523627	chr8-22547486-22553427-CpG:_438-CGI	0	ENSG00000179388	EGR3	early growth response 3 [Source:HGNC Symbol;Acc:HGNC:3240]
chr8	145052033	145052201	169	21	0.346119	0.187027	0.159092	52.5942	exon (ENST00000525773, exon 9 of 10)	-1215	ENST00000436759	chr8-145047293-145052305-CpG:_378-CGI	0	ENSG00000178685	PARP10	poly(ADP-ribose) polymerase family member 10 [Source:HGNC Symbol;Acc:HGNC:25895]
chr1	247802740	247803012	273	24	0.274126	0.163639	0.110487	52.5512	promoter-TSS (ENST00000449298)	-175	ENST00000449298	chr1-247802738-247803141-CpG:_52-CGI	0	ENSG00000235749	RP11-634B7.4	-
chr5	37834771	37834939	169	25	0.150645	0.076906	0.0737387	52.5382	exon (ENST00000510177, exon 1 of 2)	155	ENST00000510177	chr5-37834671-37835128-CpG:_46-CGI	0	ENSG00000168621	GDNF	glial cell derived neurotrophic factor [Source:HGNC Symbol;Acc:HGNC:4232]
chrX	132092282	132092434	153	18	0.346344	0.21325	0.133094	52.1149	promoter-TSS (ENST00000370837)	-1000	ENST00000370837	chrX-132090363-132092617-CpG:_231-CGI	0	ENSG00000171004	HS6ST2	heparan sulfate 6-O-sulfotransferase 2 [Source:HGNC Symbol;Acc:HGNC:19133]
chrX	47420568	47420757	190	18	0.38816	0.248477	0.139683	51.9279	promoter-TSS (ENST00000290277)	41	ENST00000377039	chrX-47420402-47421099-CpG:_62-CGI	0	ENSG00000078061	ARAF	A-Raf proto-oncogene, serine/threonine kinase [Source:HGNC Symbol;Acc:HGNC:646]
chr21	44573817	44574069	253	22	0.778738	0.643132	0.135606	51.9094	Intergenic	8444	ENST00000433840	chr21-44573815-44574073-CpG:_25-CGI	0	NA	NA	NA
chr4	85414437	85414684	248	25	0.272533	0.168933	0.1036	51.8723	exon (ENST00000295886, exon 3 of 3)	3543	ENST00000515820	chr4-85413997-85414874-CpG:_84-CGI	0	ENSG00000163623	NKX6-1	NK6 homeobox 1 [Source:HGNC Symbol;Acc:HGNC:7839]
chrX	48659828	48660065	238	25	0.360517	0.267193	0.0933248	51.3788	promoter-TSS (ENST00000334136)	143	ENST00000438518	chrX-48659712-48660629-CpG:_101-CGI	0	ENSG00000094631	HDAC6	histone deacetylase 6 [Source:HGNC Symbol;Acc:HGNC:14064]
chrX	49022470	49022757	288	17	0.435744	0.306967	0.128777	50.8979	TTS (ENST00000415364)	1731	ENST00000454342	chrX-49022407-49023072-CpG:_53-CGI	0	ENSG00000017621
chr16	73100105	73100301	197	18	0.147103	0.0779082	0.069195	50.6335	Intergenic	5924	ENST00000604855	chr16-73099812-73100791-CpG:_81-CGI	0	NA	NA	NA
chr1	1565833	1566471	639	24	0.13463	0.0705898	0.0640405	50.2675	TTS (ENST00000360522)	-1322	ENST00000356026	chr1-1564421-1570006-CpG:_470-CGI	0	ENSG00000197530	MIB2	mindbomb E3 ubiquitin protein ligase 2 [Source:HGNC Symbol;Acc:HGNC:30577]
chrX	99663918	99664090	173	22	0.44741	0.339055	0.108355	49.8833	promoter-TSS (ENST00000420881)	-409	ENST00000420881	chrX-99661653-99665358-CpG:_311-CGI	0	ENSG00000165194	PCDH19	protocadherin 19 [Source:HGNC Symbol;Acc:HGNC:14270]
chr9	140348162	140348320	159	18	0.40574	0.268374	0.137366	49.4961	exon (ENST00000265663, exon 7 of 15)	703	ENST00000371468	chr9-140347840-140348320-CpG:_41-CGI	0	ENSG00000165802	NSMF	NMDA receptor synaptonuclear signaling and neuronal migration factor [Source:HGNC Symbol;Acc:HGNC:29843]
chrX	150067911	150068166	256	20	0.341719	0.257104	0.0846146	49.4332	promoter-TSS (ENST00000370377)	-749	ENST00000355149	chrX-150066792-150068172-CpG:_122-CGI	0	ENSG00000102181	CD99L2	CD99 molecule like 2 [Source:HGNC Symbol;Acc:HGNC:18237]
chr19	46318492	46318639	148	21	0.264038	0.158852	0.105187	49.0611	promoter-TSS (ENST00000221538)	12	ENST00000221538	chr19-46318490-46319266-CpG:_63-CGI	0	ENSG00000104941	RSPH6A	radial spoke head 6 homolog A (Chlamydomonas) [Source:HGNC Symbol;Acc:HGNC:14241]
chrX	123093925	123094069	145	15	0.367365	0.226409	0.140956	48.8249	promoter-TSS (ENST00000458700)	-65	ENST00000394477	chrX-123093923-123094582-CpG:_71-CGI	0	ENSG00000101972	STAG2	stromal antigen 2 [Source:HGNC Symbol;Acc:HGNC:11355]
chr3	42727633	42727802	170	23	0.33263	0.222391	0.110239	48.7446	exon (ENST00000287777, exon 1 of 6)	706	ENST00000287777	chr3-42727084-42727916-CpG:_94-CGI	0	ENSG00000157119	KLHL40	kelch like family member 40 [Source:HGNC Symbol;Acc:HGNC:30372]
chr2	113956737	113956902	166	22	0.114176	0.0444158	0.0697604	48.6949	intron (ENST00000245796, intron 16 of 16)	2962	ENST00000409378	chr2-113956343-113957042-CpG:_77-CGI	0	ENSG00000125637	PSD4	pleckstrin and Sec7 domain containing 4 [Source:HGNC Symbol;Acc:HGNC:19096]
chr16	88564269	88564479	211	16	0.770464	0.626436	0.144028	48.6797	intron (ENST00000319555, intron 3 of 9)	33087	ENST00000563243	chr16-88564052-88564394-CpG:_29-CGI	0	ENSG00000179588	ZFPM1	zinc finger protein, FOG family member 1 [Source:HGNC Symbol;Acc:HGNC:19762]
chrX	65041903	65042037	135	25	0.388673	0.289372	0.0993005	48.6516	Intergenic	154433	ENST00000360270	chrX-65041896-65042304-CpG:_45-CGI	0	NA	NA	NA
chr12	132293500	132293657	158	17	0.673801	0.489792	0.184009	48.3707	Intergenic	-19360	ENST00000360564	chr12-132293443-132293816-CpG:_36-CGI	0	NA	NA	NA
chr5	72740221	72740478	258	20	0.326669	0.196203	0.130466	47.5895	Intergenic	-1835	ENST00000514661	chr5-72740051-72740800-CpG:_62-CGI	0	NA	NA	NA
chr9	130955168	130955334	167	25	0.174748	0.0936958	0.0810526	47.5257	promoter-TSS (ENST00000538431)	-875	ENST00000538431	chr9-130955166-130955498-CpG:_41-CGI	0	ENSG00000148337	CIZ1	CDKN1A interacting zinc finger protein 1 [Source:HGNC Symbol;Acc:HGNC:16744]
chr3	147108539	147108844	306	25	0.340797	0.250714	0.0900827	47.2201	intron (ENST00000491672, intron 3 of 3)	-2991	ENST00000488404	chr3-147108511-147111703-CpG:_210-CGI	0	ENSG00000174963	ZIC4	Zic family member 4 [Source:HGNC Symbol;Acc:HGNC:20393]
chrX	153775574	153775712	139	20	0.360202	0.251404	0.108798	46.9742	promoter-TSS (ENST00000369602)	69	ENST00000413620	chrX-153774893-153776136-CpG:_138-CGI	0	ENSG00000073009
chr19	12305771	12306021	251	24	0.0714992	0.0382027	0.0332965	46.9038	promoter-TSS (ENST00000451691)	-7	ENST00000451691	chr19-12305552-12306304-CpG:_66-CGI	0	ENSG00000234773	CTD-2666L21.1	-
chr10	77167038	77167218	181	19	0.487748	0.328009	0.159739	46.4755	exon (ENST00000466942, exon 2 of 2)	4316	ENST00000425916	chr10-77155128-77169600-CpG:_987-CGI	0	ENSG00000237149	ZNF503-AS2	ZNF503 antisense RNA 2 [Source:HGNC Symbol;Acc:HGNC:23525]
chrX	109560758	109560968	211	17	0.357393	0.238685	0.118708	46.3636	exon (ENST00000262844, exon 1 of 6)	449	ENST00000372059	chrX-109560703-109561534-CpG:_81-CGI	0	ENSG00000101935	AMMECR1	Alport syndrome, mental retardation, midface hypoplasia and elliptocytosis chromosomal region gene 1 [Source:HGNC Symbol;Acc:HGNC:467]
chr18	12911763	12911964	202	21	0.489004	0.3879	0.101104	46.2677	intron (ENST00000592059, intron 1 of 4)	17779	ENST00000592059	chr18-12911024-12912704-CpG:_142-CGI	0	ENSG00000175354	PTPN2	protein tyrosine phosphatase, non-receptor type 2 [Source:HGNC Symbol;Acc:HGNC:9650]
chr16	88902280	88902438	159	19	0.666483	0.798376	-0.131893	-46.2444	intron (ENST00000268695, intron 6 of 13)	7993	ENST00000593752	chr16-88902175-88902467-CpG:_31-CGI	0	ENSG00000141012	GALNS	galactosamine (N-acetyl)-6-sulfatase [Source:HGNC Symbol;Acc:HGNC:4122]
chr11	45671958	45672178	221	24	0.642368	0.521276	0.121092	46.2435	exon (ENST00000308064, exon 4 of 4)	-1011	ENST00000525563	chr11-45671197-45672412-CpG:_115-CGI	0	ENSG00000175264	CHST1	carbohydrate (keratan sulfate Gal-6) sulfotransferase 1 [Source:HGNC Symbol;Acc:HGNC:1969]
chrX	14891200	14891424	225	20	0.38585	0.27856	0.10729	46.2346	promoter-TSS (ENST00000380492)	-121	ENST00000324138	chrX-14890991-14891734-CpG:_76-CGI	0	ENSG00000130150	MOSPD2	motile sperm domain containing 2 [Source:HGNC Symbol;Acc:HGNC:28381]
chrX	134655147	134655346	200	21	0.449566	0.352379	0.0971874	46.0685	promoter-TSS (ENST00000430820)	-647	ENST00000430820	chrX-134655102-134655750-CpG:_71-CGI	0	ENSG00000225235	DDX26B-AS1	DDX26B antisense RNA 1 [Source:HGNC Symbol;Acc:HGNC:41180]
chr13	88329396	88329620	225	20	0.446092	0.568542	-0.12245	-45.931	exon (ENST00000400028, exon 2 of 2)	4010	ENST00000400028	chr13-88329394-88329885-CpG:_49-CGI	0	ENSG00000165300	SLITRK5	SLIT and NTRK like family member 5 [Source:HGNC Symbol;Acc:HGNC:20295]
chr3	39543618	39543891	274	20	0.258388	0.149111	0.109277	45.7837	TTS (ENST00000451925)	22168	ENST00000396228	chr3-39543771-39544223-CpG:_35-CGI	0	ENSG00000168314	MOBP	myelin-associated oligodendrocyte basic protein [Source:HGNC Symbol;Acc:HGNC:7189]
chrX	129535892	129536019	128	18	0.439576	0.295561	0.144015	45.6507	promoter-TSS (ENST00000305536)	12	ENST00000305536	chrX-129535837-129536173-CpG:_40-CGI	0	ENSG00000134597	RBMX2	RNA binding motif protein, X-linked 2 [Source:HGNC Symbol;Acc:HGNC:24282]
chr17	33776684	33776888	205	15	0.14841	0.066061	0.0823486	45.574	promoter-TSS (ENST00000531588)	-930	ENST00000285013	chr17-33776553-33776888-CpG:_28-CGI	0	ENSG00000154760	SLFN13	schlafen family member 13 [Source:HGNC Symbol;Acc:HGNC:26481]
chr19	54057981	54058239	259	22	0.478792	0.379655	0.0991373	45.3183	promoter-TSS (ENST00000505949)	29	ENST00000513265	chr19-54057414-54058254-CpG:_83-CGI	0	ENSG00000130844	ZNF331	zinc finger protein 331 [Source:HGNC Symbol;Acc:HGNC:15489]
chr2	105473304	105473438	135	19	0.120563	0.0566237	0.0639391	45.1479	exon (ENST00000361360, exon 1 of 1)	1402	ENST00000361360	chr2-105468851-105473488-CpG:_334-CGI	0	ENSG00000198914	POU3F3	POU class 3 homeobox 3 [Source:HGNC Symbol;Acc:HGNC:9216]
chr17	80290053	80290279	227	18	0.760192	0.652491	0.107701	44.9434	intron (ENST00000582290, intron 1 of 3)	1472	ENST00000580437	chr17-80291020-80292394-CpG:_128-CGI	741	ENSG00000141574	SECTM1	secreted and transmembrane 1 [Source:HGNC Symbol;Acc:HGNC:10707]
chr7	94286295	94286522	228	16	0.543547	0.431724	0.111822	44.9341	promoter-TSS (ENST00000447873)	726	ENST00000488574	chr7-94284858-94286527-CpG:_112-CGI	0	ENSG00000127990	SGCE	sarcoglycan epsilon [Source:HGNC Symbol;Acc:HGNC:10808]
chrX	21392689	21392831	143	18	0.382099	0.268476	0.113623	44.8449	promoter-TSS (ENST00000379510)	200	ENST00000279451	chrX-21391835-21393408-CpG:_161-CGI	0	ENSG00000149970	CNKSR2	connector enhancer of kinase suppressor of Ras 2 [Source:HGNC Symbol;Acc:HGNC:19701]
chr13	21296049	21296264	216	21	0.185512	0.100094	0.0854179	44.7702	3' UTR (ENST00000304920, exon 3 of 3)	18674	ENST00000304920	chr13-21295611-21296438-CpG:_80-CGI	0	ENSG00000172458	IL17D	interleukin 17D [Source:HGNC Symbol;Acc:HGNC:5984]
chr7	151079027	151079175	149	20	0.184041	0.0938843	0.0901563	44.6776	intron (ENST00000477459, intron 3 of 4)	13185	ENST00000480714	chr7-151078462-151079536-CpG:_108-CGI	0	ENSG00000187260	WDR86	WD repeat domain 86 [Source:HGNC Symbol;Acc:HGNC:28020]
chr6	26659734	26659926	193	14	0.164003	0.0646387	0.0993642	44.6058	promoter-TSS (ENST00000480036)	83	ENST00000480036	chr6-26659536-26660165-CpG:_51-CGI	0	ENSG00000181315	ZNF322	zinc finger protein 322 [Source:HGNC Symbol;Acc:HGNC:23640]
chr22	51016026	51016340	315	17	0.521029	0.396714	0.124315	44.566	intron (ENST00000417176, intron 2 of 3)	266	ENST00000405237	chr22-51016253-51017020-CpG:_70-CGI	0	ENSG00000205560	CPT1B	carnitine palmitoyltransferase 1B [Source:HGNC Symbol;Acc:HGNC:2329]
chr1	3105059	3105253	195	20	0.721943	0.616299	0.105644	44.4922	intron (ENST00000270722, intron 2 of 16)	-49339	ENST00000512462	chr1-3104956-3105253-CpG:_27-CGI	0	ENSG00000142611	PRDM16	PR domain containing 16 [Source:HGNC Symbol;Acc:HGNC:14000]
chr7	151079237	151079460	224	17	0.212108	0.105764	0.106344	44.3729	intron (ENST00000477459, intron 3 of 4)	13432	ENST00000480714	chr7-151078462-151079536-CpG:_108-CGI	0	ENSG00000187260	WDR86	WD repeat domain 86 [Source:HGNC Symbol;Acc:HGNC:28020]
chr1	25255656	25255910	255	22	0.131833	0.0691067	0.0627261	44.3181	promoter-TSS (ENST00000540420)	-171	ENST00000540420	chr1-25255527-25259005-CpG:_311-CGI	0	ENSG00000020633	RUNX3	runt-related transcription factor 3 [Source:HGNC Symbol;Acc:HGNC:10473]
chr1	47900057	47900279	223	18	0.195154	0.124098	0.0710553	44.2822	exon (ENST00000445551, exon 1 of 1)	145	ENST00000445551	chr1-47899661-47900385-CpG:_54-CGI	0	ENSG00000237424	FOXD2-AS1	FOXD2 antisense RNA 1 (head to head) [Source:HGNC Symbol;Acc:HGNC:44256]
chr16	73099622	73099964	343	19	0.176139	0.08688	0.0892595	43.9002	Intergenic	5514	ENST00000604855	chr16-73099812-73100791-CpG:_81-CGI	0	NA	NA	NA
chr17	1492121	1492322	202	21	0.7434	0.632265	0.111135	43.8839	intron (ENST00000571650, intron 9 of 14)	16158	ENST00000412517	chr17-1492086-1492322-CpG:_23-CGI	0	ENSG00000167703	SLC43A2	solute carrier family 43 (amino acid system L transporter), member 2 [Source:HGNC Symbol;Acc:HGNC:23087]
chrX	48595783	48595936	154	18	0.419181	0.325748	0.0934329	43.8622	promoter-TSS (ENST00000416061)	-289	ENST00000416061	chrX-48595526-48595997-CpG:_42-CGI	0	ENSG00000232828	AF196970.3	-
chr3	62362987	62363100	114	19	0.271581	0.184699	0.0868821	43.6452	Intergenic	-3044	ENST00000486811	chr3-62362610-62363082-CpG:_51-CGI	0	NA	NA	NA
chr19	11517129	11517284	156	17	0.338717	0.215036	0.12368	43.5586	exon (ENST00000393423, exon 7 of 19)	12043	ENST00000567431	chr19-11517059-11517284-CpG:_25-CGI	0	ENSG00000205517	RGL3	ral guanine nucleotide dissociation stimulator-like 3 [Source:HGNC Symbol;Acc:HGNC:30282]
chr8	144358376	144358576	201	21	0.173726	0.0703419	0.103384	43.3652	TTS (ENST00000344692)	4543	ENST00000523031	chr8-144357997-144359075-CpG:_115-CGI	0	ENSG00000250571	GLI4	GLI family zinc finger 4 [Source:HGNC Symbol;Acc:HGNC:4320]
chr12	123753033	123753318	286	18	0.231506	0.141378	0.0901271	43.3638	promoter-TSS (ENST00000542174)	-344	ENST00000535796	chr12-123754049-123754373-CpG:_27-CGI	731	ENSG00000111328	CDK2AP1	cyclin-dependent kinase 2 associated protein 1 [Source:HGNC Symbol;Acc:HGNC:14002]
chr7	150710902	150711038	137	19	0.08757	0.0454905	0.0420795	43.2708	3' UTR (ENST00000377974, exon 17 of 18)	4945	ENST00000475017	chr7-150710349-150711333-CpG:_85-CGI	0	ENSG00000181652	ATG9B	autophagy related 9B [Source:HGNC Symbol;Acc:HGNC:21899]
chr8	65711538	65711720	183	19	0.431628	0.322451	0.109177	43.2563	promoter-TSS (ENST00000310193)	-311	ENST00000310193	chr8-65710990-65711722-CpG:_70-CGI	0	ENSG00000172817	CYP7B1	cytochrome P450 family 7 subfamily B member 1 [Source:HGNC Symbol;Acc:HGNC:2652]
chr1	119531596	119531733	138	16	0.369665	0.228536	0.141128	43.1791	intron (ENST00000207157, intron 1 of 7)	515	ENST00000207157	chr1-119531991-119532196-CpG:_19-CGI	258	ENSG00000092607	TBX15	T-box 15 [Source:HGNC Symbol;Acc:HGNC:11594]
chr7	157406360	157406534	175	21	0.35893	0.229982	0.128948	43.1319	promoter-TSS (ENST00000409610)	-268	ENST00000409610	chr7-157405009-157406608-CpG:_143-CGI	0	ENSG00000222012	AC005481.5	-
chr22	23523572	23523738	167	22	0.157817	0.0942009	0.0636162	42.8227	exon (ENST00000398512, exon 1 of 2)	1103	ENST00000359540	chr22-23522550-23524465-CpG:_189-CGI	0	ENSG00000186716	BCR	breakpoint cluster region [Source:HGNC Symbol;Acc:HGNC:1014]
chr10	134331924	134332245	322	13	0.632177	0.494977	0.137199	42.7701	Intergenic	3869	ENST00000445190	chr10-134319304-134320146-CpG:_67-CGI	-11777	NA	NA	NA
chr3	11746588	11746798	211	18	0.840084	0.739086	0.100998	42.7338	intron (ENST00000445411, intron 1 of 5)	5318	ENST00000419541	chr3-11746577-11746824-CpG:_22-CGI	0	ENSG00000144560	VGLL4	vestigial like family member 4 [Source:HGNC Symbol;Acc:HGNC:28966]
chr3	194117944	194118117	174	20	0.197414	0.100199	0.0972147	42.6858	exon (ENST00000323007, exon 2 of 2)	1053	ENST00000401815	chr3-194117601-194118988-CpG:_109-CGI	0	ENSG00000178732	GP5	glycoprotein V (platelet) [Source:HGNC Symbol;Acc:HGNC:4443]
chr11	1520504	1520848	345	20	0.762647	0.853234	-0.0905872	-42.2503	Intergenic	-12700	ENST00000329957	chr11-1536729-1536953-CpG:_17-CGI	15881	NA	NA	NA
chr12	10854583	10855538	956	13	0.759757	0.535815	0.223942	42.2399	intron (ENST00000228251, intron 7 of 9)	20846	ENST00000279550	chr12-10875137-10876180-CpG:_107-CGI	19599	ENSG00000060138	YBX3	Y-box binding protein 3 [Source:HGNC Symbol;Acc:HGNC:2428]
chrX	25034031	25034221	191	20	0.350277	0.254228	0.09605	42.1174	promoter-TSS (ENST00000379044)	-61	ENST00000379044	chrX-25033664-25034712-CpG:_74-CGI	0	ENSG00000004848	ARX	aristaless related homeobox [Source:HGNC Symbol;Acc:HGNC:18060]
chr5	1849984	1850124	141	21	0.44739	0.363732	0.0836576	42.0999	Intergenic	-1010	ENST00000503386	chr5-1851342-1851564-CpG:_17-CGI	1218	NA	NA	NA
chrX	153060045	153060240	196	19	0.289355	0.207275	0.0820803	41.9827	promoter-TSS (ENST00000370093)	13	ENST00000370085	chrX-153059275-153060557-CpG:_131-CGI	0	ENSG00000067829	IDH3G	isocitrate dehydrogenase 3 (NAD+) gamma [Source:HGNC Symbol;Acc:HGNC:5386]
chrX	152909510	152909622	113	17	0.321005	0.209623	0.111382	41.9223	intron (ENST00000433144, intron 1 of 3)	634	ENST00000433144	chrX-152909502-152910069-CpG:_51-CGI	0	ENSG00000130829	DUSP9	dual specificity phosphatase 9 [Source:HGNC Symbol;Acc:HGNC:3076]
chr11	14280904	14281112	209	16	0.636569	0.499643	0.136926	41.8701	Intergenic	14229	ENST00000534587	chr11-14280741-14281164-CpG:_33-CGI	0	NA	NA	NA
chr20	36024519	36024746	228	16	0.823925	0.719916	0.104009	41.8631	exon (ENST00000358208, exon 6 of 12)	12079	ENST00000373558	chr20-36031537-36031810-CpG:_20-CGI	6791	ENSG00000197122	SRC	SRC proto-oncogene, non-receptor tyrosine kinase [Source:HGNC Symbol;Acc:HGNC:11283]
chr14	24641790	24641959	170	17	0.36983	0.229393	0.140438	41.8458	promoter-TSS (ENST00000560501)	54	ENST00000560501	chr14-24641053-24642220-CpG:_79-CGI	0	ENSG00000100918	REC8	REC8 meiotic recombination protein [Source:HGNC Symbol;Acc:HGNC:16879]
chr8	989745	989979	235	16	0.886615	0.808343	0.0782723	41.8448	intron (ENST00000522092, intron 3 of 3)	-65020	ENST00000520524	chr8-989167-990699-CpG:_157-CGI	0	ENSG00000237647	ERICH1-AS1	ERICH1 antisense RNA 1 [Source:HGNC Symbol;Acc:HGNC:32290]
chr16	54322957	54323192	236	19	0.381225	0.267568	0.113657	41.8314	Intergenic	-2399	ENST00000329734	chr16-54317821-54324604-CpG:_490-CGI	0	NA	NA	NA
chr20	57429587	57429691	105	15	0.495136	0.382331	0.112805	41.7845	promoter-TSS (ENST00000423897)	-523	ENST00000450130	chr20-57429024-57431239-CpG:_190-CGI	0	ENSG00000087460	GNAS	GNAS complex locus [Source:HGNC Symbol;Acc:HGNC:4392]
chrX	48398320	48398529	210	16	0.433042	0.303637	0.129405	41.6979	intron (ENST00000537536, intron 1 of 4)	238	ENST00000418627	chrX-48397759-48398529-CpG:_68-CGI	0	ENSG00000068354	TBC1D25	TBC1 domain family member 25 [Source:HGNC Symbol;Acc:HGNC:8092]
chrX	153626601	153626770	170	18	0.32013	0.247953	0.0721766	41.1853	promoter-TSS (ENST00000436473)	-23	ENST00000436473	chrX-153626095-153627324-CpG:_106-CGI	0	ENSG00000147403	RPL10	ribosomal protein L10 [Source:HGNC Symbol;Acc:HGNC:10298]
chrX	9733457	9733845	389	20	0.192639	0.124481	0.0681584	41.0733	exon (ENST00000467482, exon 1 of 9)	353	ENST00000467482	chrX-9733154-9734064-CpG:_81-CGI	0	ENSG00000101850	GPR143	G protein-coupled receptor 143 [Source:HGNC Symbol;Acc:HGNC:20145]
chr5	176797706	176798031	326	18	0.222415	0.0989866	0.123428	41.0691	intron (ENST00000511890, intron 6 of 10)	3924	ENST00000511890	chr5-176793959-176794841-CpG:_67-CGI	-2864	ENSG00000169220	RGS14	regulator of G-protein signaling 14 [Source:HGNC Symbol;Acc:HGNC:9996]
chr7	27184522	27184670	149	18	0.564169	0.445047	0.119122	41.0568	TTS (ENST00000222728)	-1309	ENST00000222726	chr7-27182613-27185562-CpG:_207-CGI	0	ENSG00000106006	HOXA6	homeobox A6 [Source:HGNC Symbol;Acc:HGNC:5107]
chr10	135343163	135343305	143	20	0.212584	0.343498	-0.130914	-40.9859	promoter-TSS (ENST00000599428)	-573	ENST00000599428	chr10-135341255-135342561-CpG:_119-CGI	-601	ENSG00000268925
chr7	70598008	70598147	140	19	0.0991498	0.0472356	0.0519142	40.8114	intron (ENST00000333538, intron 1 of 10)	922	ENST00000333538	chr7-70596228-70598382-CpG:_232-CGI	0	ENSG00000185274	WBSCR17	Williams-Beuren syndrome chromosome region 17 [Source:HGNC Symbol;Acc:HGNC:16347]
chr6	5086691	5086811	121	18	0.441354	0.315769	0.125585	40.7602	exon (ENST00000405617, exon 1 of 1)	1031	ENST00000405617	chr6-5084516-5087032-CpG:_267-CGI	0	ENSG00000219607	PPP1R3G	protein phosphatase 1 regulatory subunit 3G [Source:HGNC Symbol;Acc:HGNC:14945]
chr22	29709371	29709493	123	19	0.245244	0.164374	0.0808695	40.5982	TTS (ENST00000403764)	2249	ENST00000401450	chr22-29709281-29712013-CpG:_232-CGI	0	ENSG00000185340	GAS2L1	growth arrest specific 2 like 1 [Source:HGNC Symbol;Acc:HGNC:16955]
chrX	150343713	150343913	201	19	0.358682	0.287604	0.0710788	40.4786	exon (ENST00000454196, exon 3 of 3)	-1312	ENST00000218316	chrX-150343147-150344269-CpG:_77-CGI	0	ENSG00000234696	GPR50-AS1	GPR50 antisense RNA 1 [Source:HGNC Symbol;Acc:HGNC:40259]
chr1	228743077	228743255	179	17	0.629285	0.491582	0.137703	40.4518	Intergenic	68404	ENST00000305943	chr1-228742996-228743461-CpG:_46-CGI	0	NA	NA	NA
chr9	98315302	98315457	156	16	0.381711	0.256284	0.125427	40.4376	Intergenic	-36040	ENST00000430669	chr9-98315341-98315559-CpG:_21-CGI	0	NA	NA	NA
chr1	119522450	119522583	134	18	0.313745	0.189478	0.124267	39.9864	intron (ENST00000207157, intron 1 of 7)	7912	ENST00000369429	chr1-119522385-119522638-CpG:_36-CGI	0	ENSG00000092607	TBX15	T-box 15 [Source:HGNC Symbol;Acc:HGNC:11594]
chr7	52341616	52341815	200	16	0.562501	0.71191	-0.149409	-39.9428	Intergenic	-81106	ENST00000441295	chr7-52341468-52342266-CpG:_59-CGI	0	NA	NA	NA
chrX	21391893	21392043	151	17	0.405965	0.320561	0.0854044	39.8721	promoter-TSS (ENST00000425654)	-568	ENST00000425654	chrX-21391835-21393408-CpG:_161-CGI	0	ENSG00000149970	CNKSR2	connector enhancer of kinase suppressor of Ras 2 [Source:HGNC Symbol;Acc:HGNC:19701]
chr20	39321291	39321486	196	18	0.266695	0.168066	0.0986283	39.8448	Intergenic	-3508	ENST00000373313	chr20-39321289-39321647-CpG:_36-CGI	0	NA	NA	NA
chr8	1431218	1431309	92	14	0.631569	0.445946	0.185623	39.6649	Intergenic	-18269	ENST00000421627	chr8-1430752-1431324-CpG:_47-CGI	0	NA	NA	NA
chr17	72916412	72916510	99	19	0.768436	0.65098	0.117456	39.6027	exon (ENST00000319642, exon 2 of 3)	2890	ENST00000319642	chr17-72915568-72916510-CpG:_86-CGI	0	ENSG00000182040	USH1G	Usher syndrome 1G (autosomal recessive) [Source:HGNC Symbol;Acc:HGNC:16356]
chrX	119384451	119384622	172	17	0.384963	0.275429	0.109534	39.5739	promoter-TSS (ENST00000326624)	-71	ENST00000326624	chrX-119384369-119385058-CpG:_62-CGI	0	ENSG00000177485	ZBTB33	zinc finger and BTB domain containing 33 [Source:HGNC Symbol;Acc:HGNC:16682]
chr19	33795211	33795514	304	14	0.430431	0.334159	0.0962716	39.4756	promoter-TSS (ENST00000593041)	-580	ENST00000593041	chr19-33792061-33794944-CpG:_291-CGI	-266	ENSG00000267130	CTD-2540B15.9	-
chr2	177016376	177016548	173	18	0.223768	0.138015	0.0857525	39.4146	exon (ENST00000306324, exon 1 of 2)	512	ENST00000306324	chr2-177016416-177016632-CpG:_29-CGI	0	ENSG00000170166	HOXD4	homeobox D4 [Source:HGNC Symbol;Acc:HGNC:5138]
chrX	38663917	38664081	165	17	0.381187	0.28935	0.0918366	39.3843	promoter-TSS (ENST00000436893)	-863	ENST00000436893	chrX-38662906-38664764-CpG:_150-CGI	0	ENSG00000238123	MID1IP1-AS1	MID1IP1 antisense RNA 1 [Source:HGNC Symbol;Acc:HGNC:40932]
chr5	172110927	172111042	116	20	0.621308	0.501526	0.119782	39.2269	exon (ENST00000369800, exon 3 of 5)	13739	ENST00000519976	chr5-172110282-172111166-CpG:_131-CGI	0	ENSG00000214357	NEURL1B	neuralized E3 ubiquitin protein ligase 1B [Source:HGNC Symbol;Acc:HGNC:35422]
chr16	27461350	27461639	290	17	0.140339	0.0656746	0.0746648	39.0564	TTS (ENST00000564089)	3220	ENST00000563191	chr16-27560979-27561560-CpG:_59-CGI	99340	ENSG00000103522	IL21R	interleukin 21 receptor [Source:HGNC Symbol;Acc:HGNC:6006]
chr6	170054643	170055333	691	17	0.400084	0.284027	0.116057	38.8863	intron (ENST00000333572, intron 13 of 24)	5800	ENST00000441385	chr6-170059237-170059586-CpG:_25-CGI	3904	ENSG00000184465	WDR27	WD repeat domain 27 [Source:HGNC Symbol;Acc:HGNC:21248]
chr1	1157452	1157552	101	11	0.712163	0.517881	0.194283	38.8839	intron (ENST00000545427, intron 4 of 4)	6474	ENST00000403997	chr1-1159168-1159528-CpG:_27-CGI	1616	ENSG00000078808	SDF4	stromal cell derived factor 4 [Source:HGNC Symbol;Acc:HGNC:24188]
chr2	177025501	177025609	109	17	0.249729	0.17599	0.0737394	38.8372	promoter-TSS (ENST00000410016)	-64	ENST00000410016	chr2-177024501-177025692-CpG:_84-CGI	0	ENSG00000128652	HOXD3	homeobox D3 [Source:HGNC Symbol;Acc:HGNC:5137]
chrX	150345617	150345764	148	19	0.447527	0.351442	0.0960845	38.8302	intron (ENST00000218316, intron 1 of 1)	565	ENST00000218316	chrX-150345615-150346577-CpG:_93-CGI	0	ENSG00000102195	GPR50	G protein-coupled receptor 50 [Source:HGNC Symbol;Acc:HGNC:4506]
chr14	102974826	102975036	211	12	0.722291	0.571706	0.150584	38.7367	5' UTR (ENST00000559651, exon 1 of 2)	223	ENST00000559651	chr14-102973317-102976666-CpG:_290-CGI	0	ENSG00000156381	ANKRD9	ankyrin repeat domain 9 [Source:HGNC Symbol;Acc:HGNC:20096]
chr17	79801701	79801871	171	16	0.754913	0.645479	0.109434	38.7256	TTS (ENST00000576784)	745	ENST00000576784	chr17-79799286-79799624-CpG:_25-CGI	-2076	ENSG00000262831	RP11-498C9.2	-
chrX	46433247	46433409	163	20	0.401985	0.31703	0.084955	38.6217	5' UTR (ENST00000276055, exon 1 of 2)	109	ENST00000276055	chrX-46433054-46434902-CpG:_213-CGI	0	ENSG00000147119	CHST7	carbohydrate (N-acetylglucosamine 6-O) sulfotransferase 7 [Source:HGNC Symbol;Acc:HGNC:13817]
chr2	131797536	131797672	137	18	0.378038	0.253033	0.125004	38.4942	exon (ENST00000392953, exon 7 of 13)	-1246	ENST00000532720	chr2-131797362-131798088-CpG:_83-CGI	0	ENSG00000136002	ARHGEF4	Rho guanine nucleotide exchange factor 4 [Source:HGNC Symbol;Acc:HGNC:684]
chr5	77805887	77806074	188	16	0.145822	0.0679551	0.0778666	38.4732	exon (ENST00000515007, exon 2 of 3)	38994	ENST00000515007	chr5-77805753-77806313-CpG:_48-CGI	0	ENSG00000145685	LHFPL2	lipoma HMGIC fusion partner-like 2 [Source:HGNC Symbol;Acc:HGNC:6588]
chr2	91936878	91936985	108	18	0.538529	0.438385	0.100143	38.228	Intergenic	168538	ENST00000567067	chr2-91936876-91937290-CpG:_36-CGI	0	NA	NA	NA
chr20	57416997	57417128	132	12	0.51748	0.371851	0.145629	38.1165	exon (ENST00000424094, exon 4 of 5)	664	ENST00000603534	chr20-57415135-57417153-CpG:_177-CGI	0	ENSG00000235590	GNAS-AS1	GNAS antisense RNA 1 [Source:HGNC Symbol;Acc:HGNC:24872]
chr15	41218247	41218425	179	17	0.113079	0.048218	0.0648612	38.0993	Intergenic	-3255	ENST00000249749	chr15-41217789-41223180-CpG:_388-CGI	0	NA	NA	NA
chr12	58013496	58013652	157	18	0.15004	0.0742903	0.0757501	38.0572	promoter-TSS (ENST00000379218)	-119	ENST00000379218	chr12-58013171-58013652-CpG:_41-CGI	0	ENSG00000135502	SLC26A10	solute carrier family 26 member 10 [Source:HGNC Symbol;Acc:HGNC:14470]
chr9	136783393	136783492	100	9	0.473917	0.263204	0.210713	38.056	intron (ENST00000371850, intron 2 of 29)	73961	ENST00000406606	chr9-136758461-136758902-CpG:_30-CGI	-24490	ENSG00000160293	VAV2	vav guanine nucleotide exchange factor 2 [Source:HGNC Symbol;Acc:HGNC:12658]
chr21	48081280	48081463	184	18	0.391296	0.540315	-0.149019	-37.8481	intron (ENST00000355680, intron 9 of 11)	17116	ENST00000455177	chr21-48081241-48081849-CpG:_55-CGI	0	ENSG00000160310	PRMT2	protein arginine methyltransferase 2 [Source:HGNC Symbol;Acc:HGNC:5186]
chr16	88558191	88558379	189	14	0.777739	0.634627	0.143111	37.7824	intron (ENST00000319555, intron 3 of 9)	38560	ENST00000319555	chr16-88558051-88558329-CpG:_22-CGI	0	ENSG00000179588	ZFPM1	zinc finger protein, FOG family member 1 [Source:HGNC Symbol;Acc:HGNC:19762]
chr14	34269602	34269693	92	17	0.418816	0.30147	0.117346	37.7634	exon (ENST00000357798, exon 12 of 12)	65200	ENST00000552874	chr14-34268946-34270438-CpG:_147-CGI	0	ENSG00000151322	NPAS3	neuronal PAS domain protein 3 [Source:HGNC Symbol;Acc:HGNC:19311]
chrX	152913041	152913220	180	16	0.41245	0.308284	0.104166	37.7597	intron (ENST00000342782, intron 1 of 3)	480	ENST00000342782	chrX-152912491-152913719-CpG:_115-CGI	0	ENSG00000130829	DUSP9	dual specificity phosphatase 9 [Source:HGNC Symbol;Acc:HGNC:3076]
chrX	24483022	24483139	118	13	0.391783	0.274515	0.117268	37.7019	promoter-TSS (ENST00000379162)	-258	ENST00000379162	chrX-24483016-24483947-CpG:_107-CGI	0	ENSG00000067992	PDK3	pyruvate dehydrogenase kinase, isozyme 3 [Source:HGNC Symbol;Acc:HGNC:8811]
chr20	26190119	26190239	121	15	0.258001	0.143128	0.114872	37.6858	promoter-TSS (ENST00000597361)	-81	ENST00000601079	chr20-26188638-26190348-CpG:_201-CGI	0	ENSG00000227195	MIR663AHG	MIR663A host gene [Source:HGNC Symbol;Acc:HGNC:27662]
chr22	39884876	39885000	125	14	0.793026	0.678916	0.11411	37.5644	exon (ENST00000341184, exon 2 of 2)	-11167	ENST00000402881	chr22-39883515-39885010-CpG:_141-CGI	0	ENSG00000128268	MGAT3	mannosyl (beta-1,4-)-glycoprotein beta-1,4-N-acetylglucosaminyltransferase [Source:HGNC Symbol;Acc:HGNC:7046]
chr7	19184242	19184491	250	15	0.180863	0.100987	0.0798766	37.5063	TTS (ENST00000275461)	678	ENST00000275461	chr7-19184221-19184686-CpG:_32-CGI	0	ENSG00000146618	FERD3L	Fer3-like bHLH transcription factor [Source:HGNC Symbol;Acc:HGNC:16660]
chr10	105452772	105453307	536	18	0.0980662	0.0421145	0.0559517	37.4887	promoter-TSS (ENST00000427662)	-109	ENST00000427662	chr10-105452338-105453230-CpG:_74-CGI	0	ENSG00000107957	SH3PXD2A	SH3 and PX domains 2A [Source:HGNC Symbol;Acc:HGNC:23664]
chr2	16154048	16154296	249	13	0.472686	0.330336	0.142349	37.4425	intron (ENST00000422415, intron 2 of 2)	-36377	ENST00000426539	chr2-16153944-16154419-CpG:_31-CGI	0	ENSG00000226764	AC010145.4	-
chr12	129417203	129417383	181	16	0.702834	0.783891	-0.0810569	-37.3525	intron (ENST00000542193, intron 9 of 12)	68612	ENST00000542193	chr12-129429603-129429843-CpG:_25-CGI	12220	ENSG00000151948	GLT1D1	glycosyltransferase 1 domain containing 1 [Source:HGNC Symbol;Acc:HGNC:26483]
chr13	31480950	31481105	156	16	0.196166	0.120584	0.0755815	37.2708	intron (ENST00000380482, intron 1 of 4)	184	ENST00000428944	chr13-31480272-31481105-CpG:_85-CGI	0	ENSG00000102802	MEDAG	mesenteric estrogen-dependent adipogenesis [Source:HGNC Symbol;Acc:HGNC:25926]
chr6	37618034	37618219	186	17	0.745598	0.639897	0.1057	37.2598	exon (ENST00000434837, exon 8 of 17)	-3976	ENST00000418178	chr6-37617863-37618147-CpG:_29-CGI	0	ENSG00000112139	MDGA1	MAM domain containing glycosylphosphatidylinositol anchor 1 [Source:HGNC Symbol;Acc:HGNC:19267]
chrX	54070581	54070670	90	14	0.396731	0.286373	0.110358	37.2011	promoter-TSS (ENST00000415025)	-18	ENST00000338154	chrX-54070312-54071311-CpG:_102-CGI	0	ENSG00000172943	PHF8	PHD finger protein 8 [Source:HGNC Symbol;Acc:HGNC:20672]
chr9	22006063	22006225	163	19	0.284146	0.200349	0.0837971	37.0708	exon (ENST00000276925, exon 2 of 2)	2808	ENST00000539462	chr9-22005887-22006229-CpG:_35-CGI	0	ENSG00000147883	CDKN2B	cyclin-dependent kinase inhibitor 2B (p15, inhibits CDK4) [Source:HGNC Symbol;Acc:HGNC:1788]
chr8	915133	915697	565	16	0.763287	0.873398	-0.11011	-37.0403	intron (ENST00000522092, intron 3 of 3)	82087	ENST00000578889	chr8-914817-915894-CpG:_69-CGI	0	ENSG00000237647	ERICH1-AS1	ERICH1 antisense RNA 1 [Source:HGNC Symbol;Acc:HGNC:32290]
chr16	57024350	57024965	616	14	0.538456	0.650533	-0.112077	-37.0329	intron (ENST00000262510, intron 1 of 48)	1247	ENST00000308149	chr16-57023190-57023768-CpG:_54-CGI	-581	ENSG00000140853	NLRC5	NLR family, CARD domain containing 5 [Source:HGNC Symbol;Acc:HGNC:29933]
chrX	132548971	132549969	999	18	0.320113	0.222404	0.0977094	37.0074	promoter-TSS (ENST00000370828)	48	ENST00000370828	chrX-132547567-132550284-CpG:_233-CGI	0	ENSG00000076716	GPC4	glypican 4 [Source:HGNC Symbol;Acc:HGNC:4452]
chr1	119532051	119532234	184	15	0.342313	0.203427	0.138886	37.0004	promoter-TSS (ENST00000207157)	37	ENST00000207157	chr1-119531991-119532196-CpG:_19-CGI	0	ENSG00000092607	TBX15	T-box 15 [Source:HGNC Symbol;Acc:HGNC:11594]
chrX	123094150	123094260	111	18	0.331003	0.251847	0.0791557	36.88	promoter-TSS (ENST00000458700)	143	ENST00000394477	chrX-123093923-123094582-CpG:_71-CGI	0	ENSG00000101972	STAG2	stromal antigen 2 [Source:HGNC Symbol;Acc:HGNC:11355]
chr8	145106130	145106275	146	18	0.105203	0.0561123	0.0490903	36.8771	TTS (ENST00000561181)	1744	ENST00000528912	chr8-145103285-145108027-CpG:_430-CGI	0	ENSG00000204791	SMPD5	sphingomyelin phosphodiesterase 5 [Source:HGNC Symbol;Acc:HGNC:52275]
chrX	11683792	11683996	205	17	0.280536	0.18944	0.0910963	36.8086	promoter-TSS (ENST00000380732)	-73	ENST00000380718	chrX-11682333-11684544-CpG:_168-CGI	0	ENSG00000047648	ARHGAP6	Rho GTPase activating protein 6 [Source:HGNC Symbol;Acc:HGNC:676]
chrX	84498869	84499047	179	19	0.346535	0.259974	0.0865611	36.7277	promoter-TSS (ENST00000276123)	-39	ENST00000395402	chrX-84498772-84499884-CpG:_82-CGI	0	ENSG00000147180	ZNF711	zinc finger protein 711 [Source:HGNC Symbol;Acc:HGNC:13128]
chr6	157041050	157041245	196	16	0.134699	0.0686842	0.0660146	36.7029	Intergenic	54649	ENST00000604082	chr6-157040983-157041385-CpG:_39-CGI	0	NA	NA	NA
chr2	114035723	114035847	125	13	0.236113	0.114013	0.1221	36.6905	intron (ENST00000263334, intron 1 of 9)	186	ENST00000263334	chr2-114034594-114036041-CpG:_124-CGI	0	ENSG00000125618	PAX8	paired box 8 [Source:HGNC Symbol;Acc:HGNC:8622]
chr1	6268898	6269004	107	18	0.0863447	0.0397949	0.0465498	36.6013	5' UTR (ENST00000377948, exon 4 of 16)	353	ENST00000471204	chr1-6268820-6269588-CpG:_88-CGI	0	ENSG00000158286	RNF207	ring finger protein 207 [Source:HGNC Symbol;Acc:HGNC:32947]
chr10	102821579	102821734	156	10	0.20298	0.0875238	0.115456	36.484	promoter-TSS (ENST00000370200)	58	ENST00000370200	chr10-102820488-102822874-CpG:_173-CGI	0	ENSG00000107821	KAZALD1	Kazal-type serine peptidase inhibitor domain 1 [Source:HGNC Symbol;Acc:HGNC:25460]
chrX	133683908	133684063	156	16	0.412133	0.310844	0.101289	36.452	Intergenic	-49502	ENST00000440614	chrX-133683174-133685463-CpG:_171-CGI	0	NA	NA	NA
chrX	8751461	8751692	232	15	0.470087	0.586423	-0.116336	-36.2574	Intergenic	17802	ENST00000543214	chrX-8751285-8751608-CpG:_24-CGI	0	NA	NA	NA
chr8	142222539	142224438	1900	12	0.698001	0.558427	0.139574	36.2538	intron (ENST00000517878, intron 6 of 7)	15181	ENST00000519067	chr8-142222146-142222399-CpG:_20-CGI	-139	ENSG00000022567	SLC45A4	solute carrier family 45 member 4 [Source:HGNC Symbol;Acc:HGNC:29196]
chrM	10738	11193	456	11	0.101837	0.291049	-0.189212	-36.1423	TTS (ENST00000361227)	205	ENST00000361381	NA	NA	ENSG00000198840	MT-ND3	mitochondrially encoded NADH:ubiquinone oxidoreductase core subunit 3 [Source:HGNC Symbol;Acc:HGNC:7458]
chr12	121678546	121678791	246	15	0.129098	0.0731145	0.0559838	36.1006	exon (ENST00000347034, exon 16 of 16)	19677	ENST00000545538	chr12-121647705-121648216-CpG:_57-CGI	-30329	ENSG00000110931	CAMKK2	calcium/calmodulin-dependent protein kinase kinase 2, beta [Source:HGNC Symbol;Acc:HGNC:1470]
chr14	37125502	37125661	160	15	0.142235	0.0788878	0.0633468	36.0972	intron (ENST00000555107, intron 1 of 1)	-1192	ENST00000402703	chr14-37125219-37125661-CpG:_39-CGI	0	ENSG00000258661	RP11-964E11.2	-
chrX	23352493	23352596	104	15	0.361222	0.248147	0.113075	35.9985	promoter-TSS (ENST00000456522)	411	ENST00000379361	chrX-23351142-23353639-CpG:_197-CGI	0	ENSG00000165186	PTCHD1	patched domain containing 1 [Source:HGNC Symbol;Acc:HGNC:26392]
chr7	158789488	158789650	163	18	0.700177	0.585863	0.114314	35.9488	Intergenic	-9644	ENST00000417032	chr7-158789486-158790019-CpG:_54-CGI	0	NA	NA	NA
chr21	38081245	38081357	113	14	0.160628	0.0646935	0.0959345	35.9416	promoter-TSS (ENST00000431229)	-180	ENST00000431229	chr21-38079941-38081833-CpG:_153-CGI	0	ENSG00000159263	SIM2	single-minded family bHLH transcription factor 2 [Source:HGNC Symbol;Acc:HGNC:10883]
chr21	46850655	46850825	171	12	0.824933	0.689506	0.135428	35.9298	intron (ENST00000400337, intron 2 of 41)	-20760	ENST00000446475	chr21-46850573-46850841-CpG:_19-CGI	0	ENSG00000182871	COL18A1	collagen, type XVIII, alpha 1 [Source:HGNC Symbol;Acc:HGNC:2195]
chr1	48450009	48450174	166	19	0.268727	0.174811	0.0939156	35.8532	intron (ENST00000371865, intron 2 of 6)	12476	ENST00000371865	chr1-48449870-48450144-CpG:_36-CGI	0	ENSG00000204018
chr10	60936710	60936802	93	17	0.11012	0.0565099	0.0536096	35.8088	promoter-TSS (ENST00000373878)	198	ENST00000433653	chr10-60935827-60937049-CpG:_133-CGI	0	ENSG00000165443	PHYHIPL	phytanoyl-CoA 2-hydroxylase interacting protein-like [Source:HGNC Symbol;Acc:HGNC:29378]
chrX	17395540	17395667	128	16	0.350003	0.251681	0.098322	35.7495	intron (ENST00000380060, intron 1 of 7)	2060	ENST00000380060	chrX-17393159-17395817-CpG:_194-CGI	0	ENSG00000188158	NHS	NHS actin remodeling regulator [Source:HGNC Symbol;Acc:HGNC:7820]
chrX	68724259	68724398	140	16	0.425483	0.327302	0.0981811	35.7457	promoter-TSS (ENST00000252338)	-756	ENST00000252338	chrX-68723731-68726051-CpG:_186-CGI	0	ENSG00000130054	FAM155B	family with sequence similarity 155 member B [Source:HGNC Symbol;Acc:HGNC:30701]
chr9	130865485	130865619	135	11	0.738257	0.586304	0.151953	35.7443	promoter-TSS (ENST00000466983)	-449	ENST00000466983	chr9-130889698-130891144-CpG:_144-CGI	24079	ENSG00000148339	SLC25A25	solute carrier family 25 (mitochondrial carrier; phosphate carrier), member 25 [Source:HGNC Symbol;Acc:HGNC:20663]
chr19	50037567	50037690	124	18	0.244772	0.136749	0.108024	35.4423	exon (ENST00000598833, exon 2 of 4)	5745	ENST00000598833	chr19-50037078-50037670-CpG:_73-CGI	0	ENSG00000142552	RCN3	reticulocalbin 3 [Source:HGNC Symbol;Acc:HGNC:21145]
chr17	4804455	4804565	111	13	0.516765	0.395688	0.121076	35.4227	TTS (ENST00000521575)	1679	ENST00000381365	chr17-4802265-4805402-CpG:_227-CGI	0	ENSG00000205710	C17orf107	chromosome 17 open reading frame 107 [Source:HGNC Symbol;Acc:HGNC:37238]
chr3	8809060	8809180	121	17	0.440425	0.341442	0.0989822	35.2657	TTS (ENST00000431493)	1243	ENST00000449615	chr3-8808961-8811280-CpG:_188-CGI	0	ENSG00000180914	OXTR	oxytocin receptor [Source:HGNC Symbol;Acc:HGNC:8529]
chr15	41218892	41219098	207	16	0.317368	0.211568	0.1058	35.1969	Intergenic	-2596	ENST00000249749	chr15-41217789-41223180-CpG:_388-CGI	0	NA	NA	NA
chr7	157405011	157405171	161	12	0.694091	0.519804	0.174287	35.1233	intron (ENST00000404321, intron 15 of 22)	-1624	ENST00000409610	chr7-157405009-157406608-CpG:_143-CGI	0	ENSG00000155093	PTPRN2	protein tyrosine phosphatase, receptor type, N polypeptide 2 [Source:HGNC Symbol;Acc:HGNC:9677]
chr16	46878031	46878154	124	16	0.409147	0.284066	0.125081	35.1129	Intergenic	-12769	ENST00000285697	chr16-46877800-46878566-CpG:_77-CGI	0	NA	NA	NA
chr20	54580001	54580134	134	17	0.13668	0.0729952	0.0636848	35.0802	5' UTR (ENST00000064571, exon 1 of 3)	461	ENST00000064571	chr20-54578603-54580678-CpG:_173-CGI	0	ENSG00000054803	CBLN4	cerebellin 4 precursor [Source:HGNC Symbol;Acc:HGNC:16231]
chr21	38081696	38081882	187	13	0.219253	0.102386	0.116866	34.9609	intron (ENST00000430056, intron 2 of 9)	308	ENST00000431229	chr21-38079941-38081833-CpG:_153-CGI	0	ENSG00000159263	SIM2	single-minded family bHLH transcription factor 2 [Source:HGNC Symbol;Acc:HGNC:10883]
chr16	53407559	53407806	248	18	0.58042	0.463681	0.116739	34.6593	exon (ENST00000566383, exon 1 of 3)	277	ENST00000566383	chr16-53407327-53407754-CpG:_37-CGI	0	ENSG00000261804	RP11-44F14.2	-
chr7	64349982	64350068	87	16	0.288824	0.184076	0.104748	34.5939	exon (ENST00000340779, exon 1 of 3)	453	ENST00000340779	chr7-64349424-64350151-CpG:_64-CGI	0	ENSG00000189316	RP11-797H7.5	-
chr4	2747929	2748359	431	11	0.332765	0.473678	-0.140913	-34.5678	intron (ENST00000510267, intron 2 of 5)	9914	ENST00000510267	chr4-2757653-2758010-CpG:_51-CGI	9294	ENSG00000168884	TNIP2	TNFAIP3 interacting protein 2 [Source:HGNC Symbol;Acc:HGNC:19118]
chr20	30193181	30193401	221	17	0.0670701	0.137081	-0.0700109	-34.533	exon (ENST00000376105, exon 1 of 1)	199	ENST00000376105	chr20-30192854-30194025-CpG:_100-CGI	0	ENSG00000125968	ID1	inhibitor of DNA binding 1, dominant negative helix-loop-helix protein [Source:HGNC Symbol;Acc:HGNC:5360]
chr9	90621924	90622101	178	17	0.766833	0.65999	0.106844	34.4517	Intergenic	-32344	ENST00000375883	chr9-90621588-90622101-CpG:_38-CGI	0	NA	NA	NA
chr20	50109100	50109308	209	14	0.305441	0.193031	0.11241	34.4405	intron (ENST00000371564, intron 3 of 10)	50054	ENST00000371564	chr20-50108795-50109456-CpG:_43-CGI	0	ENSG00000101096	NFATC2	nuclear factor of activated T-cells, cytoplasmic, calcineurin-dependent 2 [Source:HGNC Symbol;Acc:HGNC:7776]
chr5	912589	912697	109	16	0.79675	0.904967	-0.108217	-34.4239	intron (ENST00000166345, intron 10 of 12)	18886	ENST00000513435	chr5-912494-912861-CpG:_38-CGI	0	ENSG00000071539	TRIP13	thyroid hormone receptor interactor 13 [Source:HGNC Symbol;Acc:HGNC:12307]
chrX	146993992	146994090	99	15	0.373754	0.270421	0.103333	34.379	promoter-TSS (ENST00000598667)	343	ENST00000370470	chrX-146993091-146994200-CpG:_91-CGI	0	ENSG00000268066	FMR1-AS1	FMR1 antisense RNA 1 [Source:HGNC Symbol;Acc:HGNC:39081]
chr2	95537588	95537718	131	13	0.731672	0.593642	0.13803	34.1903	exon (ENST00000568768, exon 8 of 8)	400	ENST00000427593	chr2-95537196-95537810-CpG:_55-CGI	0	ENSG00000259848	AC097374.2	-
chrX	135962127	135962246	120	12	0.37925	0.259067	0.120183	34.0756	promoter-TSS (ENST00000419968)	-596	ENST00000419968	chrX-135962102-135962951-CpG:_63-CGI	0	ENSG00000147274	RBMX	RNA binding motif protein, X-linked [Source:HGNC Symbol;Acc:HGNC:9910]
chr16	3493366	3493484	119	15	0.35342	0.27094	0.0824798	34.0634	promoter-TSS (ENST00000407558)	117	ENST00000301744	chr16-3493098-3493569-CpG:_41-CGI	0	ENSG00000122390	NAA60	N(alpha)-acetyltransferase 60, NatF catalytic subunit [Source:HGNC Symbol;Acc:HGNC:25875]
chrX	149108045	149108150	106	15	0.469925	0.36898	0.100945	34.0372	Intergenic	-1068	ENST00000370406	chrX-149106113-149106682-CpG:_50-CGI	-1362	NA	NA	NA
chr19	18888800	18889035	236	18	0.590779	0.696291	-0.105512	-34.0113	TTS (ENST00000594658)	13197	ENST00000542601	chr19-18888032-18888969-CpG:_74-CGI	0	ENSG00000105662	CRTC1	CREB regulated transcription coactivator 1 [Source:HGNC Symbol;Acc:HGNC:16062]
chr16	672307	672442	136	12	0.629386	0.496138	0.133248	33.9116	intron (ENST00000538492, intron 4 of 6)	5729	ENST00000564703	chr16-672265-672507-CpG:_21-CGI	0	ENSG00000197562	RAB40C	RAB40C, member RAS oncogene family [Source:HGNC Symbol;Acc:HGNC:18285]
chr12	56415171	56415330	160	14	0.165073	0.0847285	0.0803449	33.8968	TTS (ENST00000552689)	150	ENST00000547791	chr12-56401083-56401506-CpG:_36-CGI	-13664	ENSG00000123411	IKZF4	IKAROS family zinc finger 4 [Source:HGNC Symbol;Acc:HGNC:13179]
chr17	62775111	62775288	178	16	0.150507	0.103468	0.0470395	33.8655	Intergenic	80546	ENST00000583510	chr17-62774366-62777797-CpG:_285-CGI	0	NA	NA	NA
chr5	3602507	3602692	186	16	0.121489	0.0723701	0.0491186	33.8283	Intergenic	-2297	ENST00000559410	chr5-3594467-3603054-CpG:_584-CGI	0	NA	NA	NA
chrX	153665625	153665758	134	17	0.419195	0.328228	0.0909669	33.5433	TTS (ENST00000369762)	425	ENST00000447750	chrX-153664761-153666065-CpG:_129-CGI	0	ENSG00000071553	ATP6AP1	ATPase, H+ transporting, lysosomal accessory protein 1 [Source:HGNC Symbol;Acc:HGNC:868]
chr14	24641003	24641195	193	17	0.157649	0.0812002	0.0764493	33.4365	promoter-TSS (ENST00000311457)	37	ENST00000311457	chr14-24641053-24642220-CpG:_79-CGI	0	ENSG00000100918	REC8	REC8 meiotic recombination protein [Source:HGNC Symbol;Acc:HGNC:16879]
chrX	55026309	55026486	178	13	0.376728	0.272027	0.104701	33.4232	promoter-TSS (ENST00000374987)	-393	ENST00000374987	chrX-55026359-55026985-CpG:_52-CGI	0	ENSG00000169188	APEX2	APEX nuclease (apurinic/apyrimidinic endonuclease) 2 [Source:HGNC Symbol;Acc:HGNC:17889]
chrX	153060293	153060432	140	14	0.327965	0.240152	0.0878123	33.3376	promoter-TSS (ENST00000370093)	233	ENST00000370085	chrX-153059275-153060557-CpG:_131-CGI	0	ENSG00000067829	IDH3G	isocitrate dehydrogenase 3 (NAD+) gamma [Source:HGNC Symbol;Acc:HGNC:5386]
chr11	60775002	60775148	147	17	0.0848737	0.0415144	0.0433593	33.2854	promoter-TSS (ENST00000538611)	-931	ENST00000538611	chr11-60775036-60776307-CpG:_100-CGI	0	ENSG00000013725	CD6	CD6 molecule [Source:HGNC Symbol;Acc:HGNC:1691]
chr6	35265509	35265691	183	15	0.137394	0.0730254	0.0643681	33.285	promoter-TSS (ENST00000542066)	5	ENST00000542066	chr6-35226897-35227851-CpG:_103-CGI	-37657	ENSG00000023892	DEF6	DEF6, guanine nucleotide exchange factor [Source:HGNC Symbol;Acc:HGNC:2760]
chr10	7454297	7454469	173	17	0.0818252	0.0393441	0.0424811	33.2091	promoter-TSS (ENST00000379713)	-933	ENST00000397160	chr10-7449376-7455339-CpG:_418-CGI	0	ENSG00000198879	SFMBT2	Scm-like with four mbt domains 2 [Source:HGNC Symbol;Acc:HGNC:20256]
chr1	175474370	175474549	180	13	0.564181	0.444356	0.119825	33.1479	intron (ENST00000263525, intron 3 of 23)	-98959	ENST00000422274	chr1-175568376-175568808-CpG:_42-CGI	93827	ENSG00000116147	TNR	tenascin R [Source:HGNC Symbol;Acc:HGNC:11953]
chr1	108023271	108023411	141	17	0.114214	0.207923	-0.0937095	-32.8928	exon (ENST00000370072, exon 8 of 8)	207785	ENST00000544443	chr1-108023232-108023442-CpG:_22-CGI	0	ENSG00000162631	NTNG1	netrin G1 [Source:HGNC Symbol;Acc:HGNC:23319]
chrM	6799	6889	91	8	0.261704	0.67575	-0.414046	-32.7548	promoter-TSS (ENST00000361739)	-742	ENST00000361739	NA	NA	ENSG00000198712	MT-CO2	mitochondrially encoded cytochrome c oxidase II [Source:HGNC Symbol;Acc:HGNC:7421]
chr7	130132961	130133094	134	13	0.49764	0.371406	0.126234	32.6284	intron (ENST00000437637, intron 1 of 5)	714	ENST00000437637	chr7-130130739-130133111-CpG:_177-CGI	0	ENSG00000106484	MEST	mesoderm specific transcript [Source:HGNC Symbol;Acc:HGNC:7028]
chr7	105319162	105319478	317	12	0.120177	0.0618538	0.0583234	32.6253	intron (ENST00000419735, intron 3 of 11)	289	ENST00000477775	chr7-105223524-105223850-CpG:_27-CGI	-95311	ENSG00000146776	ATXN7L1	ataxin 7-like 1 [Source:HGNC Symbol;Acc:HGNC:22210]
chr8	1051681	1051810	130	16	0.829455	0.888868	-0.0594136	-32.619	intron (ENST00000522092, intron 3 of 3)	-3137	ENST00000520524	chr8-1051641-1051896-CpG:_30-CGI	0	ENSG00000237647	ERICH1-AS1	ERICH1 antisense RNA 1 [Source:HGNC Symbol;Acc:HGNC:32290]
chr6	10381795	10381990	196	14	0.143336	0.0776103	0.0657258	32.5628	Intergenic	22935	ENST00000461628	chr6-10381558-10382354-CpG:_58-CGI	0	NA	NA	NA
chr9	140408684	140408942	259	15	0.737304	0.843605	-0.1063	-32.4634	intron (ENST00000277531, intron 11 of 33)	1148	ENST00000371457	chr9-140401252-140401456-CpG:_17-CGI	-7227	ENSG00000130653	PNPLA7	patatin like phospholipase domain containing 7 [Source:HGNC Symbol;Acc:HGNC:24768]
chrX	54835423	54835558	136	11	0.307271	0.181518	0.125753	32.4626	promoter-TSS (ENST00000396224)	-3	ENST00000396224	chrX-54835220-54835525-CpG:_24-CGI	0	ENSG00000102316	MAGED2	MAGE family member D2 [Source:HGNC Symbol;Acc:HGNC:16353]
chr21	46850876	46851113	238	11	0.794439	0.650544	0.143894	32.4202	intron (ENST00000400337, intron 2 of 41)	-21014	ENST00000446475	chr21-46850573-46850841-CpG:_19-CGI	-34	ENSG00000182871	COL18A1	collagen, type XVIII, alpha 1 [Source:HGNC Symbol;Acc:HGNC:2195]
chrX	24042878	24042954	77	13	0.385469	0.262035	0.123435	32.3664	intron (ENST00000328046, intron 2 of 3)	2387	ENST00000328046	chrX-24042835-24044094-CpG:_125-CGI	0	ENSG00000174010	KLHL15	kelch like family member 15 [Source:HGNC Symbol;Acc:HGNC:29347]
chr13	40746421	40746572	152	14	0.306373	0.211917	0.094456	32.2865	Intergenic	-9450	ENST00000455241	chr13-40746369-40746696-CpG:_30-CGI	0	NA	NA	NA
chr5	72595575	72595686	112	12	0.257923	0.136361	0.121562	32.1895	Intergenic	7867	ENST00000513280	chr5-72594147-72595808-CpG:_139-CGI	0	NA	NA	NA
chr3	49459800	49459941	142	12	0.305927	0.181827	0.1241	32.1639	promoter-TSS (ENST00000430521)	5	ENST00000427987	chr3-49466478-49466843-CpG:_35-CGI	6537	ENSG00000145020	AMT	aminomethyltransferase [Source:HGNC Symbol;Acc:HGNC:473]
chr17	36666155	36666306	152	14	0.266155	0.13106	0.135096	32.1586	TTS (ENST00000548703)	12195	ENST00000547158	chr17-36665988-36667234-CpG:_144-CGI	0	ENSG00000225485
chrM	711	1026	316	19	0.0462102	0.087978	-0.0417678	-32.1475	Intergenic	-2439	ENST00000361390	NA	NA	NA	NA	NA
chr9	97094724	97094837	114	17	0.15695	0.0939069	0.0630431	32.1253	Intergenic	-3854	ENST00000335456	chr9-97094626-97095058-CpG:_41-CGI	0	NA	NA	NA
chrX	11129278	11129433	156	16	0.342154	0.241571	0.100583	32.1111	promoter-TSS (ENST00000433747)	-66	ENST00000321143	chrX-11129276-11129758-CpG:_41-CGI	0	ENSG00000234129	RP11-120D5.1	-
chr14	65172304	65172954	651	13	0.261738	0.178853	0.0828842	32.0802	intron (ENST00000394691, intron 1 of 16)	1314	ENST00000394691	chr14-65170876-65172007-CpG:_110-CGI	-296	ENSG00000126822	PLEKHG3	pleckstrin homology and RhoGEF domain containing G3 [Source:HGNC Symbol;Acc:HGNC:20364]
chr11	460588	460751	164	14	0.776353	0.682126	0.0942268	31.9235	intron (ENST00000308020, intron 2 of 11)	3230	ENST00000525893	chr11-460468-460715-CpG:_20-CGI	0	ENSG00000174915	PTDSS2	phosphatidylserine synthase 2 [Source:HGNC Symbol;Acc:HGNC:15463]
chr19	56618005	56618157	153	10	0.659598	0.5011	0.158498	31.8842	intron (ENST00000587279, intron 1 of 1)	-3228	ENST00000586787	chr19-56615088-56615955-CpG:_130-CGI	-2049	ENSG00000142409	ZNF787	zinc finger protein 787 [Source:HGNC Symbol;Acc:HGNC:26998]
chr11	420481	420581	101	12	0.686777	0.542622	0.144155	31.8452	exon (ENST00000332826, exon 19 of 23)	-3134	ENST00000332725	chr11-420265-420975-CpG:_70-CGI	0	ENSG00000185101	ANO9	anoctamin 9 [Source:HGNC Symbol;Acc:HGNC:20679]
chrX	21674116	21674250	135	16	0.515535	0.42374	0.091795	31.7398	exon (ENST00000379499, exon 1 of 1)	2265	ENST00000379499	chrX-21674018-21677066-CpG:_255-CGI	0	ENSG00000185915	KLHL34	kelch like family member 34 [Source:HGNC Symbol;Acc:HGNC:26634]
chr21	38077433	38077666	234	17	0.181565	0.11641	0.0651549	31.7186	intron (ENST00000430056, intron 1 of 9)	-3685	ENST00000430607	chr21-38076762-38077685-CpG:_70-CGI	0	ENSG00000159263	SIM2	single-minded family bHLH transcription factor 2 [Source:HGNC Symbol;Acc:HGNC:10883]
chr7	6210315	6210416	102	11	0.903798	0.801255	0.102544	31.6939	intron (ENST00000396741, intron 3 of 7)	2341	ENST00000396741	chr7-6209930-6210718-CpG:_65-CGI	0	ENSG00000008256	CYTH3	cytohesin 3 [Source:HGNC Symbol;Acc:HGNC:9504]
chr2	72370298	72370403	106	13	0.168724	0.0797232	0.0890008	31.6809	promoter-TSS (ENST00000412253)	-137	ENST00000412253	chr2-72370296-72370682-CpG:_41-CGI	0	ENSG00000003137	CYP26B1	cytochrome P450 family 26 subfamily B member 1 [Source:HGNC Symbol;Acc:HGNC:20581]
chrX	25022756	25022894	139	16	0.268125	0.194145	0.0739801	31.6749	exon (ENST00000379044, exon 5 of 5)	11240	ENST00000379044	chrX-25020237-25024207-CpG:_271-CGI	0	ENSG00000004848	ARX	aristaless related homeobox [Source:HGNC Symbol;Acc:HGNC:18060]
chr11	628440	628678	239	15	0.504983	0.610382	-0.105399	-31.5087	Intergenic	-1416	ENST00000176195	chr11-626728-628037-CpG:_103-CGI	-402	NA	NA	NA
chr14	105251321	105251469	149	12	0.5214	0.393316	0.128084	31.497	intron (ENST00000555926, intron 3 of 4)	1309	ENST00000555380	chr14-105251401-105251617-CpG:_19-CGI	0	ENSG00000142208	AKT1	v-akt murine thymoma viral oncogene homolog 1 [Source:HGNC Symbol;Acc:HGNC:391]
chrX	117250483	117250574	92	14	0.28654	0.185058	0.101482	31.4921	5' UTR (ENST00000545703, exon 1 of 7)	233	ENST00000371882	chrX-117250233-117250754-CpG:_51-CGI	0	ENSG00000003096	KLHL13	kelch like family member 13 [Source:HGNC Symbol;Acc:HGNC:22931]
chr5	138728652	138728791	140	15	0.0768354	0.0389969	0.0378385	31.432	exon (ENST00000434752, exon 1 of 1)	2164	ENST00000434752	chr5-138727710-138730911-CpG:_311-CGI	0	ENSG00000228672	PROB1	proline-rich basic protein 1 [Source:HGNC Symbol;Acc:HGNC:41906]
chr5	139069359	139070518	1160	11	0.346577	0.218859	0.127718	31.4282	intron (ENST00000515296, intron 2 of 5)	5708	ENST00000515296	chr5-139076542-139077179-CpG:_54-CGI	6024	ENSG00000249526	CTB-35F21.1	-
chr9	139424576	139424727	152	12	0.349225	0.196307	0.152918	31.2847	intron (ENST00000277541, intron 2 of 33)	-12682	ENST00000439501	chr9-139426117-139426442-CpG:_29-CGI	1390	ENSG00000148400	NOTCH1	notch 1 [Source:HGNC Symbol;Acc:HGNC:7881]
chr22	32601100	32601266	167	12	0.670693	0.539832	0.130861	31.2249	promoter-TSS (ENST00000248983)	-465	ENST00000248983	chr22-32571858-32572525-CpG:_65-CGI	-28574	ENSG00000128253	RFPL2	ret finger protein-like 2 [Source:HGNC Symbol;Acc:HGNC:9979]
chrX	134156385	134156498	114	16	0.331017	0.237282	0.0937354	31.162	exon (ENST00000391440, exon 1 of 1)	118	ENST00000391440	chrX-134155996-134156602-CpG:_61-CGI	0	ENSG00000212747	FAM127C	family with sequence similarity 127 member C [Source:HGNC Symbol;Acc:HGNC:33156]
chr16	88540405	88540561	157	14	0.755089	0.642873	0.112216	31.0372	intron (ENST00000319555, intron 1 of 9)	20758	ENST00000319555	chr16-88539860-88540532-CpG:_49-CGI	0	ENSG00000179588	ZFPM1	zinc finger protein, FOG family member 1 [Source:HGNC Symbol;Acc:HGNC:19762]
chrX	149532893	149533013	121	14	0.310374	0.211849	0.0985255	30.9606	intron (ENST00000370401, intron 1 of 7)	1267	ENST00000432680	chrX-149529540-149534090-CpG:_352-CGI	0	ENSG00000013619	MAMLD1	mastermind like domain containing 1 [Source:HGNC Symbol;Acc:HGNC:2568]
chr20	22563077	22563233	157	14	0.189377	0.112926	0.0764504	30.9518	exon (ENST00000377115, exon 3 of 3)	1946	ENST00000319993	chr20-22562736-22566104-CpG:_279-CGI	0	ENSG00000125798	FOXA2	forkhead box A2 [Source:HGNC Symbol;Acc:HGNC:5022]
chr15	96903560	96904123	564	16	0.153469	0.0903396	0.0631292	30.9442	promoter-TSS (ENST00000600790)	-646	ENST00000600790	chr15-96903311-96903711-CpG:_35-CGI	0	ENSG00000268484
chr7	50518461	50518574	114	12	0.257062	0.159549	0.0975128	30.874	promoter-TSS (ENST00000435566)	-429	ENST00000433017	chr7-50517627-50518668-CpG:_85-CGI	0	ENSG00000132436	FIGNL1	fidgetin-like 1 [Source:HGNC Symbol;Acc:HGNC:13286]
chr8	25899529	25899751	223	14	0.265941	0.164743	0.101197	30.68	promoter-TSS (ENST00000408929)	-636	ENST00000408929	chr8-25899335-25899692-CpG:_25-CGI	0	ENSG00000221818	EBF2	early B-cell factor 2 [Source:HGNC Symbol;Acc:HGNC:19090]
chr6	34499465	34499564	100	10	0.714554	0.546667	0.167888	30.6649	exon (ENST00000244458, exon 9 of 10)	16850	ENST00000538621	chr6-34499313-34499580-CpG:_23-CGI	0	ENSG00000124507	PACSIN1	protein kinase C and casein kinase substrate in neurons 1 [Source:HGNC Symbol;Acc:HGNC:8570]
chr6	159360659	159360792	134	15	0.227374	0.15588	0.0714937	30.653	Intergenic	60088	ENST00000449822	chr6-159360625-159360952-CpG:_26-CGI	0	NA	NA	NA
chrX	131352292	131352527	236	12	0.370168	0.258774	0.111394	30.6488	promoter-TSS (ENST00000342983)	-126	ENST00000441399	chrX-131351531-131352535-CpG:_103-CGI	0	ENSG00000123728	RAP2C	RAP2C, member of RAS oncogene family [Source:HGNC Symbol;Acc:HGNC:21165]
chr14	100771056	100771356	301	14	0.448698	0.3405	0.108197	30.6425	intron (ENST00000359232, intron 1 of 3)	1572	ENST00000539621	chr14-100771820-100773673-CpG:_204-CGI	464	ENSG00000197119	SLC25A29	solute carrier family 25 (mitochondrial carnitine/acylcarnitine carrier), member 29 [Source:HGNC Symbol;Acc:HGNC:20116]
chr3	184099509	184099641	133	12	0.315286	0.152572	0.162714	30.6091	promoter-TSS (ENST00000545352)	-473	ENST00000545352	chr3-184099095-184099582-CpG:_46-CGI	0	ENSG00000090539	CHRD	chordin [Source:HGNC Symbol;Acc:HGNC:1949]
chr11	69482517	69482606	90	12	0.918556	0.845359	0.0731965	30.6077	3' UTR (ENST00000539414, exon 4 of 4)	219	ENST00000537272	chr11-69489754-69490329-CpG:_58-CGI	7148	ENSG00000149716	ORAOV1	oral cancer overexpressed 1 [Source:HGNC Symbol;Acc:HGNC:17589]
chr16	55542946	55543072	127	13	0.0726856	0.0306611	0.0420245	30.5708	promoter-TSS (ENST00000262134)	99	ENST00000262134	chr16-55542920-55543274-CpG:_41-CGI	0	ENSG00000087253	LPCAT2	lysophosphatidylcholine acyltransferase 2 [Source:HGNC Symbol;Acc:HGNC:26032]
chr12	120662473	120662572	100	9	0.288595	0.172148	0.116447	30.5274	promoter-TSS (ENST00000552550)	31	ENST00000552550	chr12-120651711-120651943-CpG:_17-CGI	-10529	ENSG00000089159	PXN	paxillin [Source:HGNC Symbol;Acc:HGNC:9718]
chr9	139715767	139715883	117	14	0.212756	0.12949	0.0832653	30.5066	promoter-TSS (ENST00000432842)	44	ENST00000432842	chr9-139715663-139716441-CpG:_96-CGI	0	ENSG00000196642	RABL6	RAB, member RAS oncogene family-like 6 [Source:HGNC Symbol;Acc:HGNC:24703]
chr6	45346139	45346285	147	15	0.0882503	0.0478674	0.0403829	30.4146	promoter-TSS (ENST00000371460)	-542	ENST00000371459	chr6-45345185-45346261-CpG:_102-CGI	0	ENSG00000196284	SUPT3H	SPT3 homolog, SAGA and STAGA complex component [Source:HGNC Symbol;Acc:HGNC:11466]
chr7	39649416	39649532	117	13	0.211726	0.112537	0.0991885	30.3236	exon (ENST00000420748, exon 2 of 2)	415	ENST00000420748	chr7-39649253-39649510-CpG:_32-CGI	0	ENSG00000231951	AC004837.4	-
chr2	119616078	119616270	193	15	0.178113	0.101242	0.076871	30.2478	Intergenic	-10920	ENST00000295206	chr2-119616133-119616826-CpG:_48-CGI	0	NA	NA	NA
chrX	48689732	48689835	104	14	0.412839	0.309738	0.103101	30.2024	exon (ENST00000218230, exon 3 of 3)	2500	ENST00000338270	chrX-48689589-48690827-CpG:_111-CGI	0	ENSG00000102109	PCSK1N	proprotein convertase subtilisin/kexin type 1 inhibitor [Source:HGNC Symbol;Acc:HGNC:17301]
chrX	48334723	48334857	135	15	0.420103	0.332056	0.0880466	30.1705	intron (ENST00000396894, intron 1 of 8)	205	ENST00000396894	chrX-48334229-48335036-CpG:_80-CGI	0	ENSG00000068438	FTSJ1	FtsJ RNA methyltransferase homolog 1 (E. coli) [Source:HGNC Symbol;Acc:HGNC:13254]
chrX	134166420	134166504	85	10	0.470839	0.328503	0.142335	30.1358	exon (ENST00000257013, exon 1 of 1)	129	ENST00000257013	chrX-134166067-134166985-CpG:_83-CGI	0	ENSG00000134590	FAM127A	family with sequence similarity 127 member A [Source:HGNC Symbol;Acc:HGNC:2569]
chr1	71512315	71512480	166	12	0.342491	0.24118	0.101311	30.1349	exon (ENST00000354608, exon 1 of 5)	884	ENST00000354608	chr1-71512224-71513804-CpG:_142-CGI	0	ENSG00000050628	PTGER3	prostaglandin E receptor 3 [Source:HGNC Symbol;Acc:HGNC:9595]
chr18	12911454	12911612	159	13	0.214479	0.128107	0.0863715	30.0327	intron (ENST00000592059, intron 1 of 4)	18109	ENST00000592059	chr18-12911024-12912704-CpG:_142-CGI	0	ENSG00000175354	PTPN2	protein tyrosine phosphatase, non-receptor type 2 [Source:HGNC Symbol;Acc:HGNC:9650]
chr8	38831691	38831858	168	11	0.331999	0.202246	0.129752	30.0228	promoter-TSS (ENST00000302495)	91	ENST00000302495	chr8-38831592-38832353-CpG:_78-CGI	0	ENSG00000169495	HTRA4	HtrA serine peptidase 4 [Source:HGNC Symbol;Acc:HGNC:26909]
chr4	13526673	13527711	1039	13	0.355353	0.255241	0.100113	30.0199	Intergenic	19482	ENST00000382438	chr4-13526553-13526770-CpG:_21-CGI	0	NA	NA	NA
chr16	87993112	87993347	236	13	0.382234	0.249656	0.132578	29.8672	promoter-TSS (ENST00000538234)	-248	ENST00000436970	chr16-87991287-87991596-CpG:_22-CGI	-1515	ENSG00000172530	BANP	BTG3 associated nuclear protein [Source:HGNC Symbol;Acc:HGNC:13450]
chrX	135067720	135067864	145	15	0.430795	0.346888	0.0839073	29.8459	exon (ENST00000370698, exon 1 of 16)	165	ENST00000370698	chrX-135067507-135068309-CpG:_74-CGI	0	ENSG00000198689	SLC9A6	solute carrier family 9, subfamily A (NHE6, cation proton antiporter 6), member 6 [Source:HGNC Symbol;Acc:HGNC:11079]
chr2	119606578	119606766	189	14	0.136951	0.0814988	0.0554522	29.8324	Intergenic	-1418	ENST00000295206	chr2-119606569-119606826-CpG:_20-CGI	0	NA	NA	NA
chr4	85424193	85424424	232	12	0.293923	0.185457	0.108466	29.7779	Intergenic	-4705	ENST00000295886	chr4-85422929-85423190-CpG:_22-CGI	-1002	NA	NA	NA
chr2	172946059	172946212	154	12	0.268935	0.171158	0.0977773	29.7548	3' UTR (ENST00000315796, exon 10 of 10)	-3333	ENST00000361609	chr2-172945911-172946212-CpG:_23-CGI	0	ENSG00000172878	METAP1D	methionyl aminopeptidase type 1D (mitochondrial) [Source:HGNC Symbol;Acc:HGNC:32583]
chr10	77167393	77167518	126	10	0.265711	0.13132	0.13439	29.6475	TTS (ENST00000486015)	4643	ENST00000425916	chr10-77155128-77169600-CpG:_987-CGI	0	ENSG00000237149	ZNF503-AS2	ZNF503 antisense RNA 2 [Source:HGNC Symbol;Acc:HGNC:23525]
chr7	130131086	130131213	128	13	0.621848	0.503485	0.118364	29.6326	promoter-TSS (ENST00000393187)	-24	ENST00000393187	chr7-130130739-130133111-CpG:_177-CGI	0	ENSG00000106484	MEST	mesoderm specific transcript [Source:HGNC Symbol;Acc:HGNC:7028]
chr8	42037388	42037535	148	11	0.403657	0.269673	0.133984	29.559	exon (ENST00000220809, exon 12 of 14)	12654	ENST00000522606	chr8-42009723-42011098-CpG:_134-CGI	-26289	ENSG00000104368	PLAT	plasminogen activator, tissue [Source:HGNC Symbol;Acc:HGNC:9051]
chr19	836750	836897	148	12	0.506969	0.37436	0.132609	29.4399	Intergenic	-4151	ENST00000234347	chr19-836533-836899-CpG:_27-CGI	0	NA	NA	NA
chr2	3642525	3642666	142	14	0.381137	0.22471	0.156427	29.435	promoter-TSS (ENST00000349077)	-44	ENST00000236693	chr2-3642547-3642751-CpG:_23-CGI	0	ENSG00000118004	COLEC11	collectin subfamily member 11 [Source:HGNC Symbol;Acc:HGNC:17213]
chr7	5469172	5469394	223	12	0.0995615	0.0410322	0.0585293	29.4093	promoter-TSS (ENST00000382426)	-725	ENST00000382426	chr7-5458503-5469256-CpG:_756-CGI	0	ENSG00000234432	RP11-1275H24.1	-
chr16	88554717	88554847	131	13	0.831161	0.732326	0.0988348	29.3967	intron (ENST00000319555, intron 2 of 9)	35057	ENST00000319555	chr16-88554354-88554847-CpG:_40-CGI	0	ENSG00000179588	ZFPM1	zinc finger protein, FOG family member 1 [Source:HGNC Symbol;Acc:HGNC:19762]
chr1	27683325	27683575	251	12	0.623773	0.489379	0.134394	29.2799	promoter-TSS (ENST00000486046)	-488	ENST00000486046	chr1-27683277-27683590-CpG:_23-CGI	0	ENSG00000142733	MAP3K6	mitogen-activated protein kinase kinase kinase 6 [Source:HGNC Symbol;Acc:HGNC:6858]
chr16	90144017	90144414	398	12	0.196414	0.0804851	0.115929	29.1822	Intergenic	-1877	ENST00000449207	chr16-90143683-90144081-CpG:_31-CGI	0	NA	NA	NA
chr21	38080098	38080224	127	13	0.186473	0.11004	0.0764335	29.1419	intron (ENST00000430056, intron 1 of 9)	-1320	ENST00000431229	chr21-38079941-38081833-CpG:_153-CGI	0	ENSG00000159263	SIM2	single-minded family bHLH transcription factor 2 [Source:HGNC Symbol;Acc:HGNC:10883]
chrM	9754	9829	76	11	0.148367	0.371058	-0.222691	-29.1259	promoter-TSS (ENST00000361227)	-268	ENST00000361227	NA	NA	ENSG00000198840	MT-ND3	mitochondrially encoded NADH:ubiquinone oxidoreductase core subunit 3 [Source:HGNC Symbol;Acc:HGNC:7458]
chr5	68711347	68711491	145	14	0.33716	0.24407	0.0930898	29.1009	TTS (ENST00000361732)	210	ENST00000512803	chr5-68710807-68711520-CpG:_76-CGI	0	ENSG00000152942	RAD17	RAD17 checkpoint clamp loader component [Source:HGNC Symbol;Acc:HGNC:9807]
chr1	39956508	39956598	91	15	0.108206	0.0624642	0.0457422	29.0757	promoter-TSS (ENST00000331593)	-765	ENST00000331593	chr1-39956424-39958137-CpG:_201-CGI	0	ENSG00000183682	BMP8A	bone morphogenetic protein 8a [Source:HGNC Symbol;Acc:HGNC:21650]
chr19	49254087	49254221	135	13	0.770897	0.666127	0.10477	29.0441	exon (ENST00000310160, exon 4 of 4)	-3988	ENST00000332955	chr19-49253688-49254221-CpG:_44-CGI	0	ENSG00000174951	FUT1	fucosyltransferase 1 (H blood group) [Source:HGNC Symbol;Acc:HGNC:4012]
chr2	241562823	241562994	172	12	0.562623	0.384273	0.17835	28.9646	intron (ENST00000319838, intron 5 of 5)	-1754	ENST00000407714	chr2-241562469-241562910-CpG:_38-CGI	0	ENSG00000178623	GPR35	G protein-coupled receptor 35 [Source:HGNC Symbol;Acc:HGNC:4492]
chr16	86766683	86766795	113	10	0.309234	0.175995	0.133239	28.8921	Intergenic	-11179	ENST00000563331	chr16-86714998-86715325-CpG:_23-CGI	-51357	NA	NA	NA
chrX	136631328	136631464	137	13	0.412092	0.318544	0.0935482	28.8822	Intergenic	14688	ENST00000456631	chrX-136632076-136633319-CpG:_92-CGI	612	NA	NA	NA
chr7	19184556	19184715	160	14	0.18308	0.120243	0.0628372	28.7978	exon (ENST00000275461, exon 1 of 1)	409	ENST00000275461	chr7-19184221-19184686-CpG:_32-CGI	0	ENSG00000146618	FERD3L	Fer3-like bHLH transcription factor [Source:HGNC Symbol;Acc:HGNC:16660]
chr5	92930546	92930696	151	14	0.41664	0.260491	0.156148	28.7373	TTS (ENST00000327111)	11578	ENST00000327111	chr5-92930529-92930830-CpG:_27-CGI	0	ENSG00000175745	NR2F1	nuclear receptor subfamily 2 group F member 1 [Source:HGNC Symbol;Acc:HGNC:7975]
chr2	91776514	91776614	101	12	0.764482	0.6892	0.0752819	28.6744	Intergenic	8171	ENST00000567067	chr2-91777180-91777968-CpG:_75-CGI	566	NA	NA	NA
chr20	57426758	57426943	186	13	0.491017	0.404172	0.086845	28.6108	promoter-TSS (ENST00000424094)	-892	ENST00000424094	chr20-57426729-57427047-CpG:_26-CGI	0	ENSG00000235590	GNAS-AS1	GNAS antisense RNA 1 [Source:HGNC Symbol;Acc:HGNC:24872]
chr1	161008343	161008451	109	13	0.32241	0.183812	0.138597	28.5805	TTS (ENST00000368020)	122	ENST00000466967	chr1-161008377-161008830-CpG:_47-CGI	0	ENSG00000158773	USF1	upstream transcription factor 1 [Source:HGNC Symbol;Acc:HGNC:12593]
chrX	49028193	49028364	172	16	0.433923	0.356955	0.0769676	28.5648	promoter-TSS (ENST00000376327)	5	ENST00000376322	chrX-49028091-49029111-CpG:_84-CGI	0	ENSG00000102007	PLP2	proteolipid protein 2 (colonic epithelium-enriched) [Source:HGNC Symbol;Acc:HGNC:9087]
chrX	148586646	148586741	96	15	0.391196	0.305514	0.085682	28.5089	5' UTR (ENST00000370443, exon 1 of 7)	117	ENST00000428056	chrX-148586552-148586984-CpG:_46-CGI	0	ENSG00000010404	IDS	iduronate 2-sulfatase [Source:HGNC Symbol;Acc:HGNC:5389]
chr9	136919732	136919892	161	8	0.830857	0.689086	0.141771	28.4763	promoter-TSS (ENST00000433041)	400	ENST00000412181	chr9-136919143-136919376-CpG:_19-CGI	-355	ENSG00000169925	BRD3	bromodomain containing 3 [Source:HGNC Symbol;Acc:HGNC:1104]
chr19	2294370	2294485	116	9	0.225003	0.407709	-0.182706	-28.4693	intron (ENST00000404279, intron 1 of 1)	-2404	ENST00000585527	chr19-2294886-2295101-CpG:_17-CGI	401	ENSG00000220008	LINGO3	leucine rich repeat and Ig domain containing 3 [Source:HGNC Symbol;Acc:HGNC:21206]
chr5	77804382	77805589	1208	8	0.319719	0.13914	0.18058	28.4249	intron (ENST00000380345, intron 4 of 4)	39989	ENST00000515007	chr5-77805753-77806313-CpG:_48-CGI	164	ENSG00000145685	LHFPL2	lipoma HMGIC fusion partner-like 2 [Source:HGNC Symbol;Acc:HGNC:6588]
chr2	74210738	74210941	204	12	0.253178	0.154551	0.0986269	28.4236	Intergenic	-1420	ENST00000441217	chr2-74211214-74212314-CpG:_113-CGI	273	NA	NA	NA
chr3	46940130	46940237	108	13	0.217455	0.132214	0.0852416	28.4184	exon (ENST00000430002, exon 8 of 15)	-3906	ENST00000422115	chr3-46940054-46940394-CpG:_40-CGI	0	ENSG00000160801	PTH1R	parathyroid hormone 1 receptor [Source:HGNC Symbol;Acc:HGNC:9608]
chr5	124070987	124071086	100	13	0.247492	0.164023	0.0834694	28.3986	intron (ENST00000504926, intron 1 of 8)	-2056	ENST00000505538	chr5-123987398-123987748-CpG:_48-CGI	-83238	ENSG00000168916	ZNF608	zinc finger protein 608 [Source:HGNC Symbol;Acc:HGNC:29238]
chr14	101292865	101293015	151	12	0.43466	0.329012	0.105648	28.3664	promoter-TSS (ENST00000455286)	455	ENST00000412736	chr14-101292863-101293101-CpG:_18-CGI	0	ENSG00000214548	MEG3	maternally expressed 3 (non-protein coding) [Source:HGNC Symbol;Acc:HGNC:14575]
chr21	38068195	38068276	82	12	0.224382	0.131672	0.0927095	28.3648	Intergenic	-3199	ENST00000290399	chr21-38068193-38073891-CpG:_438-CGI	0	NA	NA	NA
chrX	74143987	74144088	102	13	0.462427	0.375329	0.0870972	28.3545	intron (ENST00000055682, intron 1 of 3)	1250	ENST00000055682	chrX-74143852-74145176-CpG:_139-CGI	0	ENSG00000050030	KIAA2022	KIAA2022 [Source:HGNC Symbol;Acc:HGNC:29433]
chr16	87469200	87469336	137	12	0.240463	0.162753	0.0777107	28.3025	intron (ENST00000268616, intron 2 of 12)	-2528	ENST00000561928	chr16-87447699-87448131-CpG:_32-CGI	-21068	ENSG00000140948	ZCCHC14	zinc finger, CCHC domain containing 14 [Source:HGNC Symbol;Acc:HGNC:24134]
chr9	66455995	66456045	51	11	0.162959	0.0840456	0.0789135	28.2955	Intergenic	69104	ENST00000586625	chr9-66455767-66456272-CpG:_42-CGI	0	NA	NA	NA
chr17	40175791	40175934	144	8	0.510494	0.359462	0.151032	28.2328	TTS (ENST00000316082)	-2468	ENST00000591787	chr17-40171931-40172281-CpG:_39-CGI	-3509	ENSG00000168256	NKIRAS2	NFKB inhibitor interacting Ras-like 2 [Source:HGNC Symbol;Acc:HGNC:17898]
chr2	119609412	119609636	225	13	0.199254	0.130625	0.0686289	28.1825	Intergenic	-4270	ENST00000295206	chr2-119607378-119607910-CpG:_41-CGI	-1501	NA	NA	NA
chr19	7927208	7928012	805	14	0.24641	0.145977	0.100434	28.1815	intron (ENST00000538904, intron 16 of 18)	2139	ENST00000601766	chr19-7926590-7928752-CpG:_172-CGI	0	ENSG00000142459	EVI5L	ecotropic viral integration site 5-like [Source:HGNC Symbol;Acc:HGNC:30464]
chrX	117957696	117957829	134	14	0.316972	0.23218	0.0847914	28.1763	promoter-TSS (ENST00000310164)	9	ENST00000310164	chrX-117957615-117957937-CpG:_34-CGI	0	ENSG00000174460	ZCCHC12	zinc finger, CCHC domain containing 12 [Source:HGNC Symbol;Acc:HGNC:27273]
chr5	159378535	159378658	124	11	0.509666	0.349936	0.15973	28.0537	intron (ENST00000306675, intron 1 of 1)	34806	ENST00000306675	chr5-159399004-159399928-CpG:_95-CGI	20346	ENSG00000170214	ADRA1B	adrenoceptor alpha 1B [Source:HGNC Symbol;Acc:HGNC:278]
chrX	149529874	149530022	149	12	0.438528	0.350404	0.0881243	28.031	Intergenic	-1603	ENST00000370401	chrX-149529540-149534090-CpG:_352-CGI	0	NA	NA	NA
chrX	119602918	119603031	114	9	0.431453	0.293686	0.137768	28.0028	promoter-TSS (ENST00000540603)	-127	ENST00000540603	chrX-119694943-119695228-CpG:_33-CGI	91912	ENSG00000005893	LAMP2	lysosomal-associated membrane protein 2 [Source:HGNC Symbol;Acc:HGNC:6501]
chr2	91777283	91777411	129	13	0.500368	0.384054	0.116315	27.9929	Intergenic	8954	ENST00000567067	chr2-91777180-91777968-CpG:_75-CGI	0	NA	NA	NA
chr8	1957089	1957208	120	10	0.692246	0.553966	0.13828	27.9532	Intergenic	-24502	ENST00000517731	chr8-1956926-1957177-CpG:_18-CGI	0	NA	NA	NA
chr9	72435577	72435742	166	12	0.130509	0.0705107	0.0599985	27.9068	promoter-TSS (ENST00000377197)	-50	ENST00000377197	chr9-72374408-72375103-CpG:_75-CGI	-60473	ENSG00000204711	C9orf135	chromosome 9 open reading frame 135 [Source:HGNC Symbol;Acc:HGNC:31422]
chr7	2152728	2152873	146	10	0.436164	0.289107	0.147057	27.9032	intron (ENST00000402746, intron 9 of 16)	-3564	ENST00000444373	chr7-2154677-2155252-CpG:_41-CGI	1804	ENSG00000002822	MAD1L1	MAD1 mitotic arrest deficient-like 1 (yeast) [Source:HGNC Symbol;Acc:HGNC:6762]
chr3	196065307	196065570	264	13	0.688316	0.784968	-0.0966518	-27.9023	promoter-TSS (ENST00000446879)	-64	ENST00000454715	chr3-196044436-196045284-CpG:_87-CGI	-20022	ENSG00000145107	TM4SF19	transmembrane 4 L six family member 19 [Source:HGNC Symbol;Acc:HGNC:25167]
chr20	36148605	36148700	96	12	0.819916	0.716468	0.103448	27.8774	promoter-TSS (ENST00000397134)	53	ENST00000397134	chr20-36148603-36150136-CpG:_120-CGI	0	ENSG00000166619	BLCAP	bladder cancer associated protein [Source:HGNC Symbol;Acc:HGNC:1055]
chr6	108883024	108883108	85	15	0.148545	0.0833841	0.0651605	27.78	intron (ENST00000406360, intron 1 of 2)	997	ENST00000406360	chr6-108878830-108883404-CpG:_433-CGI	0	ENSG00000118689	FOXO3	forkhead box O3 [Source:HGNC Symbol;Acc:HGNC:3821]
chr20	61937511	61937690	180	14	0.398785	0.478895	-0.0801108	-27.7792	intron (ENST00000435874, intron 5 of 35)	11208	ENST00000422202	chr20-61937482-61937738-CpG:_21-CGI	0	ENSG00000101203	COL20A1	collagen, type XX, alpha 1 [Source:HGNC Symbol;Acc:HGNC:14670]
chr8	72468618	72468683	66	15	0.199365	0.122022	0.0773423	27.7592	Intergenic	-8758	ENST00000523987	chr8-72468560-72469561-CpG:_82-CGI	0	NA	NA	NA
chrX	37706381	37706459	79	10	0.395981	0.271669	0.124311	27.7455	5' UTR (ENST00000432389, exon 1 of 5)	241	ENST00000432389	chrX-37706295-37706972-CpG:_66-CGI	0	ENSG00000165169	DYNLT3	dynein, light chain, Tctex-type 3 [Source:HGNC Symbol;Acc:HGNC:11694]
chr16	86547531	86547594	64	11	0.33409	0.20705	0.12704	27.716	3' UTR (ENST00000262426, exon 2 of 2)	3429	ENST00000262426	chr16-86546359-86546632-CpG:_21-CGI	-898	ENSG00000103241	FOXF1	forkhead box F1 [Source:HGNC Symbol;Acc:HGNC:3809]
chr17	33817089	33817218	130	12	0.225743	0.138696	0.0870463	27.6965	intron (ENST00000361112, intron 2 of 4)	-2277	ENST00000260908	chr17-33814234-33814947-CpG:_51-CGI	-2141	ENSG00000205045	SLFN12L	schlafen family member 12-like [Source:HGNC Symbol;Acc:HGNC:33920]
chr22	23524319	23524402	84	14	0.274197	0.16092	0.113277	27.6896	exon (ENST00000398512, exon 1 of 2)	1808	ENST00000359540	chr22-23522550-23524465-CpG:_189-CGI	0	ENSG00000186716	BCR	breakpoint cluster region [Source:HGNC Symbol;Acc:HGNC:1014]
chr2	119607576	119607676	101	12	0.171793	0.107952	0.0638405	27.6552	Intergenic	-2372	ENST00000295206	chr2-119607378-119607910-CpG:_41-CGI	0	NA	NA	NA
chrX	125299816	125299877	62	13	0.435418	0.358084	0.0773341	27.6476	promoter-TSS (ENST00000360028)	88	ENST00000360028	chrX-125299245-125300436-CpG:_104-CGI	0	ENSG00000198354	DCAF12L2	DDB1 and CUL4 associated factor 12-like 2 [Source:HGNC Symbol;Acc:HGNC:32950]
chrX	15353503	15353605	103	13	0.316236	0.237525	0.0787113	27.6351	promoter-TSS (ENST00000333590)	91	ENST00000333590	chrX-15353369-15354008-CpG:_66-CGI	0	ENSG00000165195	PIGA	phosphatidylinositol glycan anchor biosynthesis class A [Source:HGNC Symbol;Acc:HGNC:8957]
chr20	62570360	62570427	68	8	0.632143	0.416313	0.21583	27.6167	TTS (ENST00000369892)	2569	ENST00000430743	chr20-62569797-62570776-CpG:_88-CGI	0	ENSG00000198276	UCKL1	uridine-cytidine kinase 1-like 1 [Source:HGNC Symbol;Acc:HGNC:15938]
chr2	105275827	105275921	95	12	0.261189	0.165997	0.0951923	27.6073	promoter-TSS (ENST00000456999)	79	ENST00000456999	chr2-105275588-105275940-CpG:_44-CGI	0	ENSG00000230690	AC013402.5	-
chr17	40835850	40836028	179	15	0.285837	0.203064	0.0827738	27.5801	promoter-TSS (ENST00000591568)	-4	ENST00000591568	chr17-40835731-40836267-CpG:_39-CGI	0	ENSG00000184451	CCR10	chemokine (C-C motif) receptor 10 [Source:HGNC Symbol;Acc:HGNC:4474]
chrX	152989278	152989425	148	14	0.335352	0.250237	0.0851152	27.5327	promoter-TSS (ENST00000430088)	148	ENST00000423827	chrX-152988874-152991719-CpG:_231-CGI	0	ENSG00000185825	BCAP31	B-cell receptor-associated protein 31 [Source:HGNC Symbol;Acc:HGNC:16695]
chr9	138881947	138882027	81	9	0.323243	0.166342	0.156901	27.42	Intergenic	-28761	ENST00000371756	chr9-138881791-138882027-CpG:_22-CGI	0	NA	NA	NA
chr14	95237575	95237689	115	11	0.261625	0.143081	0.118544	27.4115	Intergenic	-1070	ENST00000238558	chr14-95237622-95238211-CpG:_49-CGI	0	NA	NA	NA
chrX	152989065	152989174	110	11	0.319619	0.210335	0.109284	27.3989	promoter-TSS (ENST00000430088)	-265	ENST00000430088	chrX-152988874-152991719-CpG:_231-CGI	0	ENSG00000185825	BCAP31	B-cell receptor-associated protein 31 [Source:HGNC Symbol;Acc:HGNC:16695]
chr9	34380242	34380339	98	10	0.299898	0.186405	0.113493	27.3434	intron (ENST00000379126, intron 2 of 3)	1239	ENST00000379124	chr9-34380210-34380446-CpG:_20-CGI	0	ENSG00000164972	C9orf24	chromosome 9 open reading frame 24 [Source:HGNC Symbol;Acc:HGNC:19919]
chrX	69353106	69353197	92	10	0.374882	0.266753	0.108128	27.2989	promoter-TSS (ENST00000356413)	-148	ENST00000342206	chrX-69353104-69353904-CpG:_62-CGI	0	ENSG00000089289	IGBP1	immunoglobulin (CD79A) binding protein 1 [Source:HGNC Symbol;Acc:HGNC:5461]
chr2	162284489	162284579	91	13	0.359269	0.265677	0.0935923	27.2902	Intergenic	-4446	ENST00000437683	chr2-162283581-162284677-CpG:_85-CGI	0	NA	NA	NA
chrX	48455965	48456139	175	13	0.330995	0.23868	0.0923148	27.2799	5' UTR (ENST00000218056, exon 1 of 9)	172	ENST00000218056	chrX-48455942-48456594-CpG:_53-CGI	0	ENSG00000101940	WDR13	WD repeat domain 13 [Source:HGNC Symbol;Acc:HGNC:14352]
chr3	194030838	194031324	487	12	0.284945	0.209616	0.075329	27.2265	promoter-TSS (ENST00000414120)	-489	ENST00000429578	chr3-194033392-194033697-CpG:_38-CGI	2068	ENSG00000214145	LINC00887	long intergenic non-protein coding RNA 887 [Source:HGNC Symbol;Acc:HGNC:48574]
chr19	1854625	1854725	101	13	0.787854	0.681712	0.106142	27.2117	exon (ENST00000250916, exon 2 of 2)	2277	ENST00000592884	chr19-1854468-1854863-CpG:_37-CGI	0	ENSG00000129911	KLF16	Kruppel-like factor 16 [Source:HGNC Symbol;Acc:HGNC:16857]
chr8	674477	674624	148	10	0.498209	0.360471	0.137739	27.2096	intron (ENST00000262109, intron 1 of 5)	6647	ENST00000522706	chr8-681066-681731-CpG:_65-CGI	6442	ENSG00000104714	ERICH1	glutamate rich 1 [Source:HGNC Symbol;Acc:HGNC:27234]
chr19	54566753	54567035	283	13	0.611654	0.509557	0.102096	27.2039	intron (ENST00000376626, intron 1 of 7)	148	ENST00000366170	chr19-54599160-54599456-CpG:_41-CGI	32125	ENSG00000189068	VSTM1	V-set and transmembrane domain containing 1 [Source:HGNC Symbol;Acc:HGNC:29455]
chr15	78556407	78556513	107	10	0.843865	0.715097	0.128767	27.131	promoter-TSS (ENST00000394852)	-27	ENST00000489435	chr15-78556405-78557542-CpG:_104-CGI	0	ENSG00000140403	DNAJA4	DnaJ heat shock protein family (Hsp40) member A4 [Source:HGNC Symbol;Acc:HGNC:14885]
chr16	56672041	56672131	91	12	0.196671	0.108873	0.0877984	27.1285	promoter-TSS (ENST00000290705)	-492	ENST00000290705	chr16-56671937-56672530-CpG:_58-CGI	0	ENSG00000205362	MT1A	metallothionein 1A [Source:HGNC Symbol;Acc:HGNC:7393]
chr11	2720490	2720614	125	13	0.481802	0.384636	0.0971662	27.0898	exon (ENST00000597346, exon 1 of 1)	672	ENST00000597346	chr11-2720410-2722087-CpG:_165-CGI	0	ENSG00000269821	KCNQ1OT1	KCNQ1 opposite strand/antisense transcript 1 (non-protein coding) [Source:HGNC Symbol;Acc:HGNC:6295]
chr8	25899299	25899460	162	13	0.327657	0.222939	0.104719	27.0753	promoter-TSS (ENST00000408929)	-375	ENST00000408929	chr8-25899335-25899692-CpG:_25-CGI	0	ENSG00000221818	EBF2	early B-cell factor 2 [Source:HGNC Symbol;Acc:HGNC:19090]
chr9	139879896	139880006	111	12	0.099784	0.0425047	0.0572793	27.0179	3' UTR (ENST00000408973, exon 3 of 3)	2506	ENST00000408973	chr9-139879489-139880580-CpG:_88-CGI	0	ENSG00000214402	LCNL1	lipocalin-like 1 [Source:HGNC Symbol;Acc:HGNC:34436]
chr1	54150975	54151044	70	11	0.565045	0.666748	-0.101704	-26.9205	intron (ENST00000312233, intron 1 of 9)	48868	ENST00000312233	chr1-54203402-54205310-CpG:_214-CGI	52358	ENSG00000174332	GLIS1	GLIS family zinc finger 1 [Source:HGNC Symbol;Acc:HGNC:29525]
chr7	115117507	115117589	83	9	0.179061	0.073798	0.105263	26.9201	Intergenic	198835	ENST00000471672	chr7-114562170-114563193-CpG:_96-CGI	-554313	NA	NA	NA
chr21	47486548	47486670	123	8	0.570554	0.39584	0.174714	26.9022	Intergenic	10179	ENST00000435738	chr21-47457159-47457739-CpG:_48-CGI	-28808	NA	NA	NA
chr3	128722567	128722927	361	15	0.181329	0.115412	0.0659168	26.8865	exon (ENST00000480450, exon 2 of 8)	2275	ENST00000480450	chr3-128722283-128723036-CpG:_72-CGI	0	ENSG00000114654	EFCC1	EF-hand and coiled-coil domain containing 1 [Source:HGNC Symbol;Acc:HGNC:25692]
chrX	48754462	48754591	130	11	0.317124	0.234484	0.0826405	26.8462	promoter-TSS (ENST00000376563)	-669	ENST00000376563	chrX-48754500-48755329-CpG:_75-CGI	0	ENSG00000102103	PQBP1	polyglutamine binding protein 1 [Source:HGNC Symbol;Acc:HGNC:9330]
chr7	97363261	97363344	84	9	0.125677	0.0498873	0.0757893	26.794	intron (ENST00000346867, intron 3 of 5)	1906	ENST00000346867	chr7-97361132-97363018-CpG:_137-CGI	-242	ENSG00000006128	TAC1	tachykinin precursor 1 [Source:HGNC Symbol;Acc:HGNC:11517]
chr19	613192	613893	702	11	0.855469	0.72548	0.129988	26.7771	intron (ENST00000251287, intron 6 of 7)	3617	ENST00000591847	chr19-612989-614068-CpG:_83-CGI	0	ENSG00000099822	HCN2	hyperpolarization activated cyclic nucleotide gated potassium channel 2 [Source:HGNC Symbol;Acc:HGNC:4846]
chr19	49713882	49714016	135	10	0.589907	0.462012	0.127895	26.7565	promoter-TSS (ENST00000597316)	-42	ENST00000597316	chr19-49713495-49714119-CpG:_47-CGI	0	ENSG00000130529	TRPM4	transient receptor potential cation channel, subfamily M, member 4 [Source:HGNC Symbol;Acc:HGNC:17993]
chr11	45231538	45231662	125	10	0.365232	0.224051	0.141181	26.7307	intron (ENST00000534751, intron 5 of 5)	25243	ENST00000527450	chr11-45234222-45234428-CpG:_15-CGI	2560	ENSG00000019485	PRDM11	PR domain containing 11 [Source:HGNC Symbol;Acc:HGNC:13996]
chr9	79634540	79634637	98	13	0.136871	0.0820559	0.0548152	26.6848	promoter-TSS (ENST00000376708)	17	ENST00000376708	chr9-79633326-79636030-CpG:_212-CGI	0	ENSG00000204612	FOXB2	forkhead box B2 [Source:HGNC Symbol;Acc:HGNC:23315]
chrX	55478726	55478901	176	12	0.399674	0.296774	0.102901	26.6653	exon (ENST00000342972, exon 1 of 1)	275	ENST00000342972	chrX-55515067-55515544-CpG:_41-CGI	36166	ENSG00000187601	MAGEH1	MAGE family member H1 [Source:HGNC Symbol;Acc:HGNC:24092]
chr3	56789097	56789217	121	10	0.209704	0.0974651	0.112239	26.6604	exon (ENST00000473779, exon 5 of 7)	20438	ENST00000497267	chr3-56835650-56836210-CpG:_57-CGI	46433	ENSG00000163947	ARHGEF3	Rho guanine nucleotide exchange factor 3 [Source:HGNC Symbol;Acc:HGNC:683]
chr15	96952556	96952663	108	13	0.130789	0.0714323	0.0593563	26.6557	Intergenic	-4190	ENST00000558246	chr15-96952547-96953085-CpG:_48-CGI	0	NA	NA	NA
chr3	16925585	16925673	89	12	0.208615	0.121933	0.0866824	26.6459	promoter-TSS (ENST00000418129)	-823	ENST00000418129	chr3-16925381-16926849-CpG:_145-CGI	0	ENSG00000154822	PLCL2	phospholipase C like 2 [Source:HGNC Symbol;Acc:HGNC:9064]
chr20	826196	826276	81	12	0.37015	0.24278	0.12737	26.6343	exon (ENST00000381941, exon 2 of 2)	951	ENST00000541082	chr20-825267-826276-CpG:_79-CGI	0	ENSG00000125898	FAM110A	family with sequence similarity 110 member A [Source:HGNC Symbol;Acc:HGNC:16188]
chr17	40192298	40192406	109	11	0.430995	0.309707	0.121288	26.6035	intron (ENST00000436535, intron 1 of 7)	-18958	ENST00000591787	chr17-40191787-40192450-CpG:_73-CGI	0	ENSG00000187595	ZNF385C	zinc finger protein 385C [Source:HGNC Symbol;Acc:HGNC:33722]
chrX	64887474	64887558	85	11	0.364898	0.256322	0.108576	26.594	promoter-TSS (ENST00000360270)	-21	ENST00000360270	chrX-64887549-64887837-CpG:_23-CGI	0	ENSG00000147065	MSN	moesin [Source:HGNC Symbol;Acc:HGNC:7373]
chr1	211652374	211652480	107	11	0.39	0.279722	0.110278	26.5693	exon (ENST00000367002, exon 3 of 3)	-13170	ENST00000417794	chr1-211652306-211652754-CpG:_41-CGI	0	ENSG00000198570	RD3	retinal degeneration 3 [Source:HGNC Symbol;Acc:HGNC:19689]
chr12	89748623	89748804	182	9	0.364239	0.212108	0.152131	26.471	Intergenic	-1665	ENST00000279488	chr12-89745168-89748144-CpG:_259-CGI	-478	NA	NA	NA
chr7	42896819	42896991	173	10	0.289297	0.16701	0.122287	26.4646	Intergenic	-12868	ENST00000433315	chr7-42951216-42951905-CpG:_88-CGI	54225	NA	NA	NA
chr1	45103888	45104027	140	12	0.763488	0.650048	0.11344	26.4591	intron (ENST00000372243, intron 3 of 3)	6553	ENST00000440132	chr1-45097281-45098049-CpG:_84-CGI	-5838	ENSG00000126106	TMEM53	transmembrane protein 53 [Source:HGNC Symbol;Acc:HGNC:26186]
chr4	18320874	18320950	77	9	0.382428	0.230048	0.152381	26.4532	Intergenic	170219	ENST00000503815	chr4-18022435-18024273-CpG:_162-CGI	-296600	NA	NA	NA
chr8	25897423	25897535	113	12	0.242481	0.141368	0.101113	26.4343	intron (ENST00000520164, intron 5 of 15)	1525	ENST00000408929	chr8-25897200-25897612-CpG:_32-CGI	0	ENSG00000221818	EBF2	early B-cell factor 2 [Source:HGNC Symbol;Acc:HGNC:19090]
chr7	64035440	64035592	153	10	0.390916	0.221587	0.169329	26.4267	Intergenic	-12032	ENST00000309683	chr7-64029902-64030972-CpG:_100-CGI	-4467	NA	NA	NA
chr8	22548643	22548785	143	13	0.343934	0.215657	0.128276	26.3891	exon (ENST00000522910, exon 2 of 2)	1051	ENST00000523627	chr8-22547486-22553427-CpG:_438-CGI	0	ENSG00000179388	EGR3	early growth response 3 [Source:HGNC Symbol;Acc:HGNC:3240]
chr18	77159244	77159370	127	9	0.352021	0.203072	0.148949	26.3028	intron (ENST00000397790, intron 1 of 8)	-1015	ENST00000318065	chr18-77153292-77160759-CpG:_518-CGI	0	ENSG00000131196	NFATC1	nuclear factor of activated T-cells, cytoplasmic, calcineurin-dependent 1 [Source:HGNC Symbol;Acc:HGNC:7775]
chr5	36662769	36662902	134	9	0.694162	0.542164	0.151998	26.2847	intron (ENST00000265113, intron 3 of 9)	54404	ENST00000381918	chr5-36690207-36690658-CpG:_45-CGI	27305	ENSG00000079215	SLC1A3	solute carrier family 1 (glial high affinity glutamate transporter), member 3 [Source:HGNC Symbol;Acc:HGNC:10941]
chrX	72667423	72667547	125	11	0.415382	0.317888	0.0974941	26.2634	exon (ENST00000373514, exon 1 of 3)	395	ENST00000373514	chrX-72667157-72667590-CpG:_34-CGI	0	ENSG00000131264	CDX4	caudal type homeobox 4 [Source:HGNC Symbol;Acc:HGNC:1808]
chr9	110250924	110251019	96	15	0.0645734	0.0254466	0.0391267	26.2587	TTS (ENST00000420475)	440	ENST00000411706	chr9-110249748-110252660-CpG:_304-CGI	0	ENSG00000136826	KLF4	Kruppel-like factor 4 (gut) [Source:HGNC Symbol;Acc:HGNC:6348]
chr5	41869392	41869586	195	10	0.239585	0.371728	-0.132143	-26.2421	promoter-TSS (ENST00000508458)	-643	ENST00000508458	chr5-41869663-41870876-CpG:_104-CGI	77	ENSG00000248668	OXCT1-AS1	OXCT1 antisense RNA 1 [Source:HGNC Symbol;Acc:HGNC:40423]
chrX	151806842	151806947	106	12	0.3537	0.256861	0.0968386	26.2057	intron (ENST00000370306, intron 1 of 8)	257	ENST00000370306	chrX-151806233-151806947-CpG:_63-CGI	0	ENSG00000147402
chr13	48892538	48892669	132	10	0.689379	0.582736	0.106643	26.2008	intron (ENST00000267163, intron 2 of 26)	14692	ENST00000267163	chr13-48892635-48893857-CpG:_85-CGI	0	ENSG00000139687	RB1	retinoblastoma 1 [Source:HGNC Symbol;Acc:HGNC:9884]
chr16	86016272	86016391	120	12	0.365774	0.235416	0.130358	26.1966	intron (ENST00000599411, intron 1 of 1)	975	ENST00000599411	chr16-86006195-86007687-CpG:_120-CGI	-8584	ENSG00000269667	RP11-542M13.2	-
chr14	99697747	99697797	51	8	0.344215	0.18836	0.155855	26.1049	exon (ENST00000357195, exon 3 of 4)	-31513	ENST00000429450	chr14-99711839-99713431-CpG:_133-CGI	14042	ENSG00000127152	BCL11B	B-cell CLL/lymphoma 11B (zinc finger protein) [Source:HGNC Symbol;Acc:HGNC:13222]
chr5	3326540	3326645	106	10	0.65952	0.546808	0.112713	26.0875	Intergenic	-126338	ENST00000512521	chr5-3326328-3326645-CpG:_26-CGI	0	NA	NA	NA
chr6	25732821	25732957	137	13	0.469478	0.375025	0.0944531	26.0864	Intergenic	5752	ENST00000274764	chr6-25732692-25732957-CpG:_25-CGI	0	NA	NA	NA
chrX	41782188	41782280	93	13	0.302634	0.215797	0.0868364	26.0767	promoter-TSS (ENST00000442742)	26	ENST00000442742	chrX-41782106-41783258-CpG:_153-CGI	0	ENSG00000147044	CASK	calcium/calmodulin-dependent serine protein kinase (MAGUK family) [Source:HGNC Symbol;Acc:HGNC:1497]
chr5	964524	964655	132	11	0.8419	0.760817	0.0810827	26.0708	Intergenic	-14891	ENST00000511936	chr5-958785-959172-CpG:_32-CGI	-5351	NA	NA	NA
chr8	29210522	29210608	87	11	0.148418	0.0816721	0.0667455	26.025	Intergenic	-2380	ENST00000240100	chr8-29210483-29210801-CpG:_28-CGI	0	NA	NA	NA
chr3	50313758	50313829	72	13	0.269882	0.167193	0.10269	25.9734	Intergenic	-2665	ENST00000316436	chr3-50312687-50314419-CpG:_150-CGI	0	NA	NA	NA
chr20	62084621	62084750	130	12	0.369128	0.260168	0.10896	25.9669	intron (ENST00000370222, intron 1 of 12)	5281	ENST00000436263	chr20-62084467-62084903-CpG:_36-CGI	0	ENSG00000075043	KCNQ2	potassium channel, voltage gated KQT-like subfamily Q, member 2 [Source:HGNC Symbol;Acc:HGNC:6296]
chr16	54322252	54322416	165	11	0.370545	0.239682	0.130864	25.9646	Intergenic	-1659	ENST00000329734	chr16-54317821-54324604-CpG:_490-CGI	0	NA	NA	NA
chr2	31806642	31806768	127	12	0.590665	0.487138	0.103527	25.9546	Intergenic	54693	ENST00000435713	chr2-31806545-31806782-CpG:_19-CGI	0	NA	NA	NA
chr1	119528191	119528720	530	12	0.300212	0.19933	0.100881	25.8573	intron (ENST00000207157, intron 1 of 7)	1973	ENST00000369429	chr1-119526782-119527192-CpG:_35-CGI	-998	ENSG00000092607	TBX15	T-box 15 [Source:HGNC Symbol;Acc:HGNC:11594]
chrX	67906366	67906467	102	11	0.432631	0.322252	0.110379	25.8532	intron (ENST00000374599, intron 2 of 14)	-7077	ENST00000374597	chrX-67906111-67906475-CpG:_41-CGI	0	ENSG00000130052	STARD8	StAR related lipid transfer domain containing 8 [Source:HGNC Symbol;Acc:HGNC:19161]
chr15	26874077	26874225	149	12	0.809958	0.699177	0.110781	25.8416	promoter-TSS (ENST00000400188)	86	ENST00000400188	chr15-26874097-26874528-CpG:_37-CGI	0	ENSG00000166206	GABRB3	gamma-aminobutyric acid (GABA) A receptor, beta 3 [Source:HGNC Symbol;Acc:HGNC:4083]
chr17	62774535	62774647	113	12	0.190107	0.117757	0.0723498	25.8156	Intergenic	81154	ENST00000583510	chr17-62774366-62777797-CpG:_285-CGI	0	NA	NA	NA
chrX	153640558	153640675	118	9	0.442122	0.332584	0.109538	25.804	promoter-TSS (ENST00000393638)	-167	ENST00000309585	chrX-153639734-153640675-CpG:_93-CGI	0	ENSG00000013563	DNASE1L1	deoxyribonuclease I-like 1 [Source:HGNC Symbol;Acc:HGNC:2957]
chr17	4805239	4805340	102	11	0.685728	0.578313	0.107415	25.7773	exon (ENST00000293780, exon 5 of 12)	1080	ENST00000293780	chr17-4802265-4805402-CpG:_227-CGI	0	ENSG00000108556	CHRNE	cholinergic receptor, nicotinic epsilon [Source:HGNC Symbol;Acc:HGNC:1966]
chrX	119125147	119125266	120	12	0.395899	0.295002	0.100897	25.7766	Intergenic	24295	ENST00000454625	chrX-119124496-119125671-CpG:_85-CGI	0	NA	NA	NA
chr17	17108793	17108884	92	11	0.131327	0.0615298	0.0697974	25.7533	intron (ENST00000321560, intron 1 of 1)	791	ENST00000321560	chr17-17108771-17109701-CpG:_95-CGI	0	ENSG00000179598	PLD6	phospholipase D family member 6 [Source:HGNC Symbol;Acc:HGNC:30447]
chr2	91777882	91777940	59	17	0.187821	0.130208	0.0576131	25.7353	Intergenic	9518	ENST00000567067	chr2-91777180-91777968-CpG:_75-CGI	0	NA	NA	NA
chr1	54693818	54693934	117	8	0.545645	0.372552	0.173093	25.7335	intron (ENST00000417664, intron 17 of 17)	-9834	ENST00000361350	chr1-54665821-54666259-CpG:_42-CGI	-27558	ENSG00000157216	SSBP3	single stranded DNA binding protein 3 [Source:HGNC Symbol;Acc:HGNC:15674]
chrX	39874496	39874604	109	12	0.253915	0.180301	0.0736136	25.6698	Intergenic	47640	ENST00000442018	chrX-39871532-39874766-CpG:_275-CGI	0	NA	NA	NA
chrX	100914102	100914839	738	10	0.366519	0.230329	0.13619	25.6042	promoter-TSS (ENST00000330154)	311	ENST00000431597	chrX-100807793-100808048-CpG:_21-CGI	-106053	ENSG00000184867	ARMCX2	armadillo repeat containing, X-linked 2 [Source:HGNC Symbol;Acc:HGNC:16869]
chr10	22623468	22623571	104	13	0.330355	0.239226	0.0911283	25.5974	Intergenic	8071	ENST00000443519	chr10-22623350-22625875-CpG:_238-CGI	0	NA	NA	NA
chr8	21882289	21882380	92	13	0.0703632	0.0290908	0.0412724	25.5771	promoter-TSS (ENST00000381530)	-20	ENST00000289820	chr8-21882245-21882883-CpG:_53-CGI	0	ENSG00000158806	NPM2	nucleophosmin/nucleoplasmin 2 [Source:HGNC Symbol;Acc:HGNC:7930]
chr16	54620024	54620184	161	12	0.726282	0.626211	0.100071	25.5739	Intergenic	-215493	ENST00000562614	chr16-54325040-54325703-CpG:_51-CGI	-294320	NA	NA	NA
chr15	60803630	60803755	126	11	0.920289	0.855357	0.0649318	25.5649	TTS (ENST00000559343)	1085	ENST00000559902	chr15-60771068-60771558-CpG:_46-CGI	-32071	ENSG00000069667	RORA	RAR-related orphan receptor A [Source:HGNC Symbol;Acc:HGNC:10258]
chrX	134478628	134478712	85	12	0.386336	0.29927	0.0870654	25.5294	promoter-TSS (ENST00000370760)	-51	ENST00000339249	chrX-134478644-134479057-CpG:_42-CGI	0	ENSG00000173275	ZNF449	zinc finger protein 449 [Source:HGNC Symbol;Acc:HGNC:21039]
chr10	122708781	122708899	119	12	0.189512	0.114868	0.0746443	25.5164	intron (ENST00000414774, intron 1 of 1)	31373	ENST00000414774	chr10-122708510-122708899-CpG:_43-CGI	0	ENSG00000227307	RP11-95I16.2	-
chr21	47453745	47453877	133	12	0.880441	0.809041	0.0713998	25.4996	Intergenic	-3155	ENST00000451618	chr21-47453349-47453903-CpG:_48-CGI	0	NA	NA	NA
chr17	36665990	36666099	110	10	0.299376	0.143414	0.155962	25.4701	intron (ENST00000437668, intron 24 of 24)	12009	ENST00000547158	chr17-36665988-36667234-CpG:_144-CGI	0	ENSG00000225485
chr18	7011321	7011389	69	8	0.694335	0.503348	0.190987	25.4619	exon (ENST00000389658, exon 25 of 63)	56679	ENST00000584722	chr18-7011267-7011488-CpG:_17-CGI	0	ENSG00000101680	LAMA1	laminin subunit alpha 1 [Source:HGNC Symbol;Acc:HGNC:6481]
chrX	53111621	53111707	87	12	0.411968	0.312229	0.0997395	25.4479	5' UTR (ENST00000375442, exon 1 of 7)	101	ENST00000579390	chrX-53111281-53112016-CpG:_76-CGI	0	ENSG00000184205	TSPYL2	TSPY-like 2 [Source:HGNC Symbol;Acc:HGNC:24358]
chr5	14410220	14410413	194	11	0.887804	0.807064	0.08074	25.4247	intron (ENST00000513206, intron 29 of 50)	-78241	ENST00000344135	chr5-14461130-14461463-CpG:_39-CGI	50717	ENSG00000038382	TRIO	trio Rho guanine nucleotide exchange factor [Source:HGNC Symbol;Acc:HGNC:12303]
chr11	117314647	117314741	95	10	0.429555	0.306706	0.122849	25.3775	exon (ENST00000527706, exon 19 of 31)	115875	ENST00000533570	chr11-117298981-117299215-CpG:_19-CGI	-15431	ENSG00000177103	DSCAML1	Down syndrome cell adhesion molecule like 1 [Source:HGNC Symbol;Acc:HGNC:14656]
chr9	124975978	124976067	90	11	0.0986906	0.0413046	0.057386	25.373	exon (ENST00000602363, exon 4 of 6)	150	ENST00000482062	chr9-124975753-124976692-CpG:_101-CGI	0	ENSG00000270037
chr10	134332296	134332443	148	8	0.549421	0.410218	0.139203	25.3343	Intergenic	3584	ENST00000445190	chr10-134319304-134320146-CpG:_67-CGI	-12149	NA	NA	NA
chr16	58535274	58535419	146	10	0.112576	0.0400386	0.0725378	25.3257	promoter-TSS (ENST00000566656)	-26	ENST00000566656	chr16-58535040-58535596-CpG:_41-CGI	0	ENSG00000103034	NDRG4	NDRG family member 4 [Source:HGNC Symbol;Acc:HGNC:14466]
chr2	104643301	104643515	215	11	0.721417	0.800366	-0.0789492	-25.2229	intron (ENST00000537492, intron 1 of 3)	-25025	ENST00000545549	chr2-105275588-105275940-CpG:_44-CGI	632073	ENSG00000256637	RP11-76I14.1	-
chr12	63544671	63544769	99	12	0.072643	0.03337	0.0392731	25.0951	promoter-TSS (ENST00000299178)	2	ENST00000299178	chr12-63543636-63544967-CpG:_121-CGI	0	ENSG00000166148	AVPR1A	arginine vasopressin receptor 1A [Source:HGNC Symbol;Acc:HGNC:895]
chr7	19184962	19185087	126	9	0.228407	0.131646	0.0967611	25.0645	promoter-TSS (ENST00000275461)	20	ENST00000275461	chr7-19184818-19185033-CpG:_20-CGI	0	ENSG00000146618	FERD3L	Fer3-like bHLH transcription factor [Source:HGNC Symbol;Acc:HGNC:16660]
chr4	144481051	144481220	170	10	0.759783	0.671806	0.0879768	25.0412	Intergenic	-45347	ENST00000500800	chr4-144480541-144480947-CpG:_47-CGI	-103	NA	NA	NA
chr4	164252956	164253050	95	15	0.0848253	0.0446726	0.0401526	25.0011	promoter-TSS (ENST00000515701)	-685	ENST00000515701	chr4-164252954-164253471-CpG:_56-CGI	0	ENSG00000164128	NPY1R	neuropeptide Y receptor Y1 [Source:HGNC Symbol;Acc:HGNC:7956]
chr11	396758	397078	321	10	0.318715	0.182783	0.135932	24.9492	5' UTR (ENST00000533249, exon 4 of 5)	2675	ENST00000531857	chr11-396685-397462-CpG:_61-CGI	0	ENSG00000184363	PKP3	plakophilin 3 [Source:HGNC Symbol;Acc:HGNC:9025]
chr17	37123603	37123712	110	9	0.146313	0.265317	-0.119004	-24.9391	promoter-TSS (ENST00000378079)	-2	ENST00000378079	chr17-37074860-37075097-CpG:_30-CGI	-48505	ENSG00000204952	FBXO47	F-box protein 47 [Source:HGNC Symbol;Acc:HGNC:31969]
chrX	107019472	107019602	131	13	0.305334	0.218821	0.0865127	24.9367	promoter-TSS (ENST00000502650)	-49	ENST00000506724	chrX-107018606-107019611-CpG:_79-CGI	0	ENSG00000157514	TSC22D3	TSC22 domain family member 3 [Source:HGNC Symbol;Acc:HGNC:3051]
chrX	48660486	48660611	126	11	0.414757	0.320349	0.0944079	24.9343	promoter-TSS (ENST00000413163)	-22	ENST00000413163	chrX-48659712-48660629-CpG:_101-CGI	0	ENSG00000094631	HDAC6	histone deacetylase 6 [Source:HGNC Symbol;Acc:HGNC:14064]
chr6	168079151	168079231	81	11	0.118072	0.0713648	0.0467072	24.9086	Intergenic	5276	ENST00000400831	chr6-168079011-168079213-CpG:_19-CGI	0	NA	NA	NA
chr7	158785560	158785660	101	10	0.275734	0.184477	0.0912564	24.9072	Intergenic	-13603	ENST00000417032	chr7-158785261-158785771-CpG:_41-CGI	0	NA	NA	NA
chr2	177014435	177014542	108	11	0.374902	0.236365	0.138537	24.8683	promoter-TSS (ENST00000468418)	-634	ENST00000468418	chr2-177014948-177015214-CpG:_18-CGI	406	ENSG00000128652	HOXD3	homeobox D3 [Source:HGNC Symbol;Acc:HGNC:5137]
chr12	50349174	50349333	160	13	0.194193	0.117268	0.0769247	24.8648	TTS (ENST00000550862)	655	ENST00000552806	chr12-50349079-50349525-CpG:_45-CGI	0	ENSG00000167580	AQP2	aquaporin 2 (collecting duct) [Source:HGNC Symbol;Acc:HGNC:634]
chr8	134250894	134251052	159	8	0.700175	0.570447	0.129727	24.846	TTS (ENST00000518066)	47593	ENST00000220856	chr8-134308328-134310145-CpG:_149-CGI	57276	ENSG00000104419	NDRG1	N-myc downstream regulated 1 [Source:HGNC Symbol;Acc:HGNC:7679]
chr2	114034994	114035120	127	13	0.109414	0.0659314	0.043483	24.8112	intron (ENST00000263334, intron 1 of 9)	914	ENST00000263334	chr2-114034594-114036041-CpG:_124-CGI	0	ENSG00000125618	PAX8	paired box 8 [Source:HGNC Symbol;Acc:HGNC:8622]
chr16	4698841	4698949	109	10	0.6754	0.781938	-0.106539	-24.7992	intron (ENST00000586183, intron 1 of 16)	-1493	ENST00000590790	chr16-4698219-4698949-CpG:_62-CGI	0	ENSG00000102858	MGRN1	mahogunin ring finger 1, E3 ubiquitin protein ligase [Source:HGNC Symbol;Acc:HGNC:20254]
chr3	49842031	49842377	347	11	0.338133	0.232071	0.106061	24.7422	TTS (ENST00000333486)	1517	ENST00000333323	chr3-49840103-49841191-CpG:_104-CGI	-839	ENSG00000182179	UBA7	ubiquitin-like modifier activating enzyme 7 [Source:HGNC Symbol;Acc:HGNC:12471]
chr16	9184098	9184195	98	11	0.132009	0.0705678	0.0614411	24.697	Intergenic	-1359	ENST00000327827	chr16-9184146-9186689-CpG:_236-CGI	0	NA	NA	NA
chr18	77552426	77552530	105	10	0.572761	0.452721	0.12004	24.6855	promoter-TSS (ENST00000592499)	-248	ENST00000592499	chr18-77552401-77552603-CpG:_19-CGI	0	ENSG00000267780	RP11-154H12.3	-
chr17	74023567	74023634	68	9	0.444499	0.304437	0.140061	24.6851	promoter-TSS (ENST00000586740)	-67	ENST00000301607	chr17-74017769-74018658-CpG:_69-CGI	-4908	ENSG00000167880	EVPL	envoplakin [Source:HGNC Symbol;Acc:HGNC:3503]
chrX	11445157	11445384	228	10	0.382915	0.288553	0.0943612	24.6555	intron (ENST00000380732, intron 1 of 11)	623	ENST00000380736	chrX-11445527-11446182-CpG:_62-CGI	143	ENSG00000047648	ARHGAP6	Rho GTPase activating protein 6 [Source:HGNC Symbol;Acc:HGNC:676]
chr8	37555551	37555626	76	9	0.292043	0.173629	0.118414	24.6181	exon (ENST00000331569, exon 2 of 2)	2319	ENST00000331569	chr8-37551944-37555922-CpG:_327-CGI	0	ENSG00000183779	ZNF703	zinc finger protein 703 [Source:HGNC Symbol;Acc:HGNC:25883]
chr8	35093222	35093314	93	13	0.14688	0.0790632	0.0678169	24.6123	promoter-TSS (ENST00000416672)	-15	ENST00000420357	chr8-35092679-35093559-CpG:_113-CGI	0	ENSG00000156687	UNC5D	unc-5 netrin receptor D [Source:HGNC Symbol;Acc:HGNC:18634]
chrM	7132	7237	106	16	0.0321977	0.0526387	-0.020441	-24.6038	promoter-TSS (ENST00000361739)	-402	ENST00000361739	NA	NA	ENSG00000198712	MT-CO2	mitochondrially encoded cytochrome c oxidase II [Source:HGNC Symbol;Acc:HGNC:7421]
chr11	2023213	2023349	137	10	0.388034	0.472352	-0.0843175	-24.6024	promoter-TSS (ENST00000428066)	-581	ENST00000428066	chr11-2019565-2019863-CpG:_27-CGI	-3349	ENSG00000130600	H19	H19, imprinted maternally expressed transcript (non-protein coding) [Source:HGNC Symbol;Acc:HGNC:4713]
chr17	1881037	1881141	105	12	0.195257	0.118104	0.0771524	24.5686	intron (ENST00000331238, intron 1 of 1)	-17819	ENST00000574520	chr17-1880789-1881116-CpG:_24-CGI	0	ENSG00000185924	RTN4RL1	reticulon 4 receptor-like 1 [Source:HGNC Symbol;Acc:HGNC:21329]
chr8	10590455	10590565	111	12	0.0704291	0.036234	0.0341951	24.5089	intron (ENST00000554914, intron 5 of 5)	-2488	ENST00000304501	chr8-10587304-10591109-CpG:_282-CGI	0	ENSG00000258724	CTD-2135J3.4	-
chrX	55187637	55187709	73	9	0.365927	0.242363	0.123564	24.4542	promoter-TSS (ENST00000425133)	-45	ENST00000332132	chrX-55187321-55188007-CpG:_62-CGI	0	ENSG00000182518	FAM104B	family with sequence similarity 104 member B [Source:HGNC Symbol;Acc:HGNC:25085]
chr12	6054363	6054416	54	11	0.142066	0.060928	0.0811384	24.4447	intron (ENST00000546188, intron 1 of 25)	1009	ENST00000546188	chr12-6165941-6166257-CpG:_41-CGI	111525	ENSG00000047617	ANO2	anoctamin 2, calcium activated chloride channel [Source:HGNC Symbol;Acc:HGNC:1183]
chr16	2174186	2174294	109	9	0.254625	0.139924	0.114701	24.403	intron (ENST00000423118, intron 1 of 45)	5032	ENST00000562027	chr16-2177128-2177329-CpG:_17-CGI	2834	ENSG00000008710	PKD1	polycystic kidney disease 1 (autosomal dominant) [Source:HGNC Symbol;Acc:HGNC:9008]
chrX	73834532	73834597	66	11	0.409757	0.29778	0.111977	24.3993	promoter-TSS (ENST00000349225)	-112	ENST00000332687	chrX-73833999-73834597-CpG:_56-CGI	0	ENSG00000131263	RLIM	ring finger protein, LIM domain interacting [Source:HGNC Symbol;Acc:HGNC:13429]
chr1	25291976	25292060	85	8	0.567338	0.718408	-0.15107	-24.3703	promoter-TSS (ENST00000338888)	-517	ENST00000399916	chr1-25255527-25259005-CpG:_311-CGI	-32970	ENSG00000020633	RUNX3	runt-related transcription factor 3 [Source:HGNC Symbol;Acc:HGNC:10473]
chrX	118739800	118740010	211	10	0.402104	0.280566	0.121538	24.3558	promoter-TSS (ENST00000304449)	-47	ENST00000304449	chrX-118739709-118740515-CpG:_73-CGI	0	ENSG00000186416	NKRF	NFKB repressing factor [Source:HGNC Symbol;Acc:HGNC:19374]
chr3	58572498	58572606	109	12	0.222756	0.142303	0.0804527	24.3462	intron (ENST00000474531, intron 2 of 4)	288	ENST00000447756	chr3-58572478-58572903-CpG:_48-CGI	0	ENSG00000168309	FAM107A	family with sequence similarity 107 member A [Source:HGNC Symbol;Acc:HGNC:30827]
chr22	46285730	46285826	97	10	0.170594	0.103505	0.0670896	24.2589	Intergenic	-2150	ENST00000451118	chr22-46285477-46285986-CpG:_48-CGI	0	NA	NA	NA
chr6	30039124	30039601	478	9	0.280659	0.162895	0.117764	24.2508	exon (ENST00000244360, exon 4 of 4)	3379	ENST00000376758	chr6-30038881-30039477-CpG:_64-CGI	0	ENSG00000204618	RNF39	ring finger protein 39 [Source:HGNC Symbol;Acc:HGNC:18064]
chr8	4849069	4849119	51	10	0.172487	0.0887657	0.0837216	24.2296	intron (ENST00000520002, intron 1 of 70)	2844	ENST00000539096	chr8-4848968-4852635-CpG:_253-CGI	0	ENSG00000183117	CSMD1	CUB and Sushi multiple domains 1 [Source:HGNC Symbol;Acc:HGNC:14026]
chrX	103498914	103499075	162	14	0.30146	0.239397	0.0620626	24.1717	exon (ENST00000372588, exon 2 of 4)	620	ENST00000372588	chrX-103498706-103499843-CpG:_102-CGI	0	ENSG00000123576	ESX1	ESX homeobox 1 [Source:HGNC Symbol;Acc:HGNC:14865]
chr12	54088525	54088711	187	8	0.46018	0.278275	0.181905	24.1365	Intergenic	-17436	ENST00000338662	chr12-54089211-54089413-CpG:_24-CGI	500	NA	NA	NA
chr21	38066826	38067015	190	11	0.232269	0.141442	0.0908264	24.1308	Intergenic	-4514	ENST00000290399	chr21-38065179-38066185-CpG:_92-CGI	-640	NA	NA	NA
chrX	139846673	139846797	125	11	0.274611	0.177279	0.0973314	24.1238	Intergenic	19988	ENST00000370532	chrX-139846646-139846955-CpG:_25-CGI	0	NA	NA	NA
chr19	21646266	21646395	130	9	0.110693	0.0416071	0.069086	24.056	intron (ENST00000597444, intron 1 of 4)	344	ENST00000599993	chr19-21646328-21646536-CpG:_18-CGI	0	ENSG00000268119	CTD-2561J22.5	-
chr7	2028837	2028944	108	10	0.901944	0.824563	0.0773801	24.0496	intron (ENST00000402746, intron 12 of 16)	-8464	ENST00000450235	chr7-2029116-2029326-CpG:_17-CGI	172	ENSG00000002822	MAD1L1	MAD1 mitotic arrest deficient-like 1 (yeast) [Source:HGNC Symbol;Acc:HGNC:6762]
chr7	533930	534024	95	12	0.886663	0.795792	0.0908707	24.0036	intron (ENST00000434541, intron 2 of 2)	1778	ENST00000434541	chr7-533426-534109-CpG:_71-CGI	0	ENSG00000234471	AC147651.1	-
chr16	86549781	86549853	73	12	0.167972	0.102397	0.0655747	24.0013	Intergenic	5684	ENST00000262426	chr16-86549069-86550512-CpG:_119-CGI	0	NA	NA	NA
chrX	139593107	139593209	103	12	0.427238	0.351019	0.0762193	23.9771	Intergenic	-5933	ENST00000370536	chrX-139593105-139593582-CpG:_54-CGI	0	NA	NA	NA
chr19	49224153	49224230	78	8	0.147457	0.0575877	0.0898688	23.9653	exon (ENST00000222145, exon 12 of 12)	-1213	ENST00000318083	chr19-49223833-49224276-CpG:_36-CGI	0	ENSG00000105538	RASIP1	Ras interacting protein 1 [Source:HGNC Symbol;Acc:HGNC:24716]
chr15	93632735	93632863	129	14	0.0932004	0.047308	0.0458924	23.9516	promoter-TSS (ENST00000556950)	-366	ENST00000329082	chr15-93631428-93633173-CpG:_161-CGI	0	ENSG00000182175	RGMA	repulsive guidance molecule family member a [Source:HGNC Symbol;Acc:HGNC:30308]
chr16	10912615	10912708	94	10	0.44553	0.322166	0.123364	23.9384	promoter-TSS (ENST00000299866)	-19	ENST00000299866	chr16-10912159-10912719-CpG:_55-CGI	0	ENSG00000166676	TVP23A	trans-golgi network vesicle protein 23 homolog A (S. cerevisiae) [Source:HGNC Symbol;Acc:HGNC:20398]
chr8	76317007	76317089	83	10	0.225184	0.1097	0.115484	23.9339	Intergenic	-3223	ENST00000354370	chr8-76319450-76320196-CpG:_69-CGI	2361	NA	NA	NA
chr17	78876667	78876834	168	11	0.916468	0.846737	0.0697307	23.9271	intron (ENST00000306801, intron 20 of 33)	-19774	ENST00000576366	chr17-78880030-78880278-CpG:_17-CGI	3196	ENSG00000141564	RPTOR	regulatory associated protein of MTOR, complex 1 [Source:HGNC Symbol;Acc:HGNC:30287]
chr11	1543116	1543282	167	12	0.750507	0.833516	-0.0830093	-23.8738	Intergenic	-35223	ENST00000329957	chr11-1536729-1536953-CpG:_17-CGI	-6162	NA	NA	NA
chr19	41332637	41332712	76	12	0.573843	0.434812	0.139031	23.8658	Intergenic	10441	ENST00000596135	chr19-41317792-41318151-CpG:_28-CGI	-14485	NA	NA	NA
chr4	54967966	54968063	98	12	0.311185	0.203352	0.107833	23.843	exon (ENST00000326902, exon 2 of 2)	1674	ENST00000503800	chr4-54966163-54968063-CpG:_139-CGI	0	ENSG00000180613	GSX2	GS homeobox 2 [Source:HGNC Symbol;Acc:HGNC:24959]
chr20	3654572	3654720	149	8	0.705383	0.546203	0.15918	23.8415	intron (ENST00000356518, intron 8 of 21)	8104	ENST00000350009	chr20-3653190-3654773-CpG:_150-CGI	0	ENSG00000149451	ADAM33	ADAM metallopeptidase domain 33 [Source:HGNC Symbol;Acc:HGNC:15478]
chr16	2392091	2392202	112	13	0.144766	0.0973015	0.047464	23.8392	Intergenic	-1399	ENST00000382381	chr16-2389706-2392164-CpG:_247-CGI	0	NA	NA	NA
chr17	33825218	33825400	183	10	0.201638	0.109903	0.0917349	23.8069	intron (ENST00000361112, intron 2 of 4)	-10433	ENST00000260908	chr17-33814234-33814947-CpG:_51-CGI	-10270	ENSG00000205045	SLFN12L	schlafen family member 12-like [Source:HGNC Symbol;Acc:HGNC:33920]
chr1	205819091	205819232	142	11	0.215708	0.117913	0.0977948	23.7854	promoter-TSS (ENST00000367136)	84	ENST00000367136	chr1-205818898-205819191-CpG:_23-CGI	0	ENSG00000162877	PM20D1	peptidase M20 domain containing 1 [Source:HGNC Symbol;Acc:HGNC:26518]
chr8	102506521	102506664	144	9	0.334131	0.173159	0.160972	23.7706	intron (ENST00000395927, intron 1 of 15)	1606	ENST00000395927	chr8-102505512-102506430-CpG:_104-CGI	-90	ENSG00000083307	GRHL2	grainyhead-like transcription factor 2 [Source:HGNC Symbol;Acc:HGNC:2799]
chrX	21393212	21393354	143	11	0.376111	0.288186	0.0879251	23.7592	intron (ENST00000379510, intron 1 of 21)	303	ENST00000379510	chrX-21391835-21393408-CpG:_161-CGI	0	ENSG00000149970	CNKSR2	connector enhancer of kinase suppressor of Ras 2 [Source:HGNC Symbol;Acc:HGNC:19701]
chr11	61734869	61735411	543	12	0.264499	0.503285	-0.238785	-23.7574	promoter-TSS (ENST00000529548)	-8	ENST00000273550	chr11-61734760-61735932-CpG:_105-CGI	0	ENSG00000167996	FTH1	ferritin, heavy polypeptide 1 [Source:HGNC Symbol;Acc:HGNC:3976]
chr5	38845011	38845146	136	8	0.557749	0.717588	-0.159838	-23.7572	promoter-TSS (ENST00000502536)	-882	ENST00000502536	chr5-38845502-38846476-CpG:_100-CGI	356	ENSG00000145623	OSMR	oncostatin M receptor [Source:HGNC Symbol;Acc:HGNC:8507]
chr11	68082316	68082488	173	9	0.229432	0.142187	0.0872452	23.7344	intron (ENST00000294304, intron 1 of 22)	2325	ENST00000294304	chr11-68080365-68080931-CpG:_72-CGI	-1384	ENSG00000162337	LRP5	LDL receptor related protein 5 [Source:HGNC Symbol;Acc:HGNC:6697]
chr16	1538323	1538414	92	9	0.821736	0.738061	0.0836744	23.7285	promoter-TSS (ENST00000293922)	100	ENST00000293922	chr16-1537699-1537927-CpG:_19-CGI	-395	ENSG00000251692	PTX4	pentraxin 4 [Source:HGNC Symbol;Acc:HGNC:14171]
chrX	153625840	153625928	89	10	0.332106	0.240654	0.0914526	23.6245	promoter-TSS (ENST00000424325)	389	ENST00000369817	chrX-153626095-153627324-CpG:_106-CGI	167	ENSG00000147403	RPL10	ribosomal protein L10 [Source:HGNC Symbol;Acc:HGNC:10298]
chr7	8482539	8482599	61	9	0.149926	0.0805976	0.0693286	23.6097	intron (ENST00000405863, intron 2 of 2)	7744	ENST00000429542	chr7-8481974-8482762-CpG:_71-CGI	0	ENSG00000122584	NXPH1	neurexophilin 1 [Source:HGNC Symbol;Acc:HGNC:20693]
chr8	70855011	70855083	73	11	0.217309	0.149536	0.0677729	23.5942	Intergenic	4644	ENST00000602248	chr8-70946890-70947299-CpG:_39-CGI	91807	NA	NA	NA
chr6	158937266	158937370	105	11	0.147567	0.0865042	0.0610624	23.5892	Intergenic	-20150	ENST00000367090	chr6-158937285-158937491-CpG:_28-CGI	0	NA	NA	NA
chr10	125732729	125732843	115	11	0.289065	0.190295	0.0987708	23.5871	Intergenic	73455	ENST00000435907	chr10-125732220-125732843-CpG:_53-CGI	0	NA	NA	NA
chr13	48893417	48893554	138	11	0.586659	0.489647	0.0970113	23.5677	intron (ENST00000267163, intron 2 of 26)	15574	ENST00000267163	chr13-48892635-48893857-CpG:_85-CGI	0	ENSG00000139687	RB1	retinoblastoma 1 [Source:HGNC Symbol;Acc:HGNC:9884]
chr16	4013281	4013431	151	11	0.491507	0.390363	0.101143	23.5667	3' UTR (ENST00000294016, exon 11 of 11)	25645	ENST00000576936	chr16-4015001-4015232-CpG:_20-CGI	1570	ENSG00000162104	ADCY9	adenylate cyclase 9 [Source:HGNC Symbol;Acc:HGNC:240]
chrM	11593	11779	187	19	0.0414264	0.0809778	-0.0395514	-23.5539	promoter-TSS (ENST00000361567)	-651	ENST00000361567	NA	NA	ENSG00000198786	MT-ND5	mitochondrially encoded NADH:ubiquinone oxidoreductase core subunit 5 [Source:HGNC Symbol;Acc:HGNC:7461]
chr10	131694857	131694960	104	11	0.916607	0.855677	0.0609301	23.542	intron (ENST00000368648, intron 6 of 15)	-54473	ENST00000440978	chr10-131694674-131694933-CpG:_26-CGI	0	ENSG00000108001	EBF3	early B-cell factor 3 [Source:HGNC Symbol;Acc:HGNC:19087]
chrX	153068942	153069053	112	10	0.936756	0.882149	0.0546074	23.5028	exon (ENST00000164640, exon 8 of 8)	5918	ENST00000447375	chrX-153068787-153070353-CpG:_134-CGI	0	ENSG00000067840	PDZD4	PDZ domain containing 4 [Source:HGNC Symbol;Acc:HGNC:21167]
chr17	43065841	43065937	97	11	0.479553	0.345968	0.133585	23.3932	Intergenic	6007	ENST00000593177	chr17-43047547-43047954-CpG:_49-CGI	-17886	NA	NA	NA
chr7	1914965	1915187	223	10	0.159701	0.0974184	0.0622824	23.3924	intron (ENST00000402746, intron 16 of 16)	36854	ENST00000402221	chr7-1913829-1914077-CpG:_19-CGI	-887	ENSG00000002822	MAD1L1	MAD1 mitotic arrest deficient-like 1 (yeast) [Source:HGNC Symbol;Acc:HGNC:6762]
chr11	124735085	124735154	70	10	0.137677	0.0656095	0.0720674	23.3365	promoter-TSS (ENST00000397801)	-163	ENST00000397801	chr11-124735069-124736465-CpG:_111-CGI	0	ENSG00000154134	ROBO3	roundabout guidance receptor 3 [Source:HGNC Symbol;Acc:HGNC:13433]
chr13	42030972	42031048	77	12	0.338427	0.269377	0.0690506	23.315	promoter-TSS (ENST00000379359)	-685	ENST00000379359	chr13-42030913-42032667-CpG:_157-CGI	0	ENSG00000102760	RGCC	regulator of cell cycle [Source:HGNC Symbol;Acc:HGNC:20369]
chr19	36247831	36247884	54	11	0.112588	0.0533473	0.0592405	23.3139	promoter-TSS (ENST00000004982)	53	ENST00000587965	chr19-36246328-36247982-CpG:_127-CGI	0	ENSG00000004776	HSPB6	heat shock protein family B (small) member 6 [Source:HGNC Symbol;Acc:HGNC:26511]
chr16	628991	629060	70	11	0.325019	0.208278	0.116741	23.3109	promoter-TSS (ENST00000540241)	-66	ENST00000540241	chr16-629463-629903-CpG:_38-CGI	403	ENSG00000007541	PIGQ	phosphatidylinositol glycan anchor biosynthesis class Q [Source:HGNC Symbol;Acc:HGNC:14135]
chr17	72667209	72667317	109	12	0.357425	0.255561	0.101864	23.2323	promoter-TSS (ENST00000402449)	-17	ENST00000402449	chr17-72667195-72667710-CpG:_52-CGI	0	ENSG00000172794	RAB37	RAB37, member RAS oncogene family [Source:HGNC Symbol;Acc:HGNC:30268]
chrX	117957891	117958034	144	10	0.350719	0.249615	0.101104	23.2308	5' UTR (ENST00000310164, exon 1 of 4)	209	ENST00000310164	chrX-117957615-117957937-CpG:_34-CGI	0	ENSG00000174460	ZCCHC12	zinc finger, CCHC domain containing 12 [Source:HGNC Symbol;Acc:HGNC:27273]
chrM	7980	8061	82	13	0.0351984	0.0618784	-0.02668	-23.2137	promoter-TSS (ENST00000361899)	-346	ENST00000361851	NA	NA	ENSG00000198899	MT-ATP6	mitochondrially encoded ATP synthase 6 [Source:HGNC Symbol;Acc:HGNC:7414]
chrX	153979010	153979636	627	11	0.283528	0.19829	0.085238	23.158	promoter-TSS (ENST00000369575)	9	ENST00000369575	chrX-153978838-153979650-CpG:_69-CGI	0	ENSG00000160219	GAB3	GRB2 associated binding protein 3 [Source:HGNC Symbol;Acc:HGNC:17515]
chrX	39962410	39962539	130	9	0.544944	0.442594	0.10235	23.1433	intron (ENST00000406200, intron 1 of 8)	-5818	ENST00000397354	chrX-39953434-39969247-CpG:_1114-CGI	0	ENSG00000183337	BCOR	BCL6 corepressor [Source:HGNC Symbol;Acc:HGNC:20893]
chr7	99222197	99222301	105	10	0.540799	0.411379	0.12942	23.1024	intron (ENST00000334715, intron 4 of 4)	5019	ENST00000262941	chr7-99214144-99214885-CpG:_67-CGI	-7311	ENSG00000197037	ZSCAN25	zinc finger and SCAN domain containing 25 [Source:HGNC Symbol;Acc:HGNC:21961]
chr3	50383170	50383254	85	12	0.047125	0.0240875	0.0230375	23.1007	promoter-TSS (ENST00000360165)	-49	ENST00000360165	chr3-50382889-50383310-CpG:_42-CGI	0	ENSG00000004838	ZMYND10	zinc finger, MYND-type containing 10 [Source:HGNC Symbol;Acc:HGNC:19412]
chr11	22363023	22363168	146	12	0.210703	0.14406	0.0666425	23.0989	exon (ENST00000263160, exon 2 of 12)	-3304	ENST00000528009	chr11-22362862-22363377-CpG:_38-CGI	0	ENSG00000091664	SLC17A6	solute carrier family 17 (vesicular glutamate transporter), member 6 [Source:HGNC Symbol;Acc:HGNC:16703]
chrX	142722775	142722841	67	9	0.401958	0.287699	0.114259	23.0068	promoter-TSS (ENST00000381779)	211	ENST00000338017	chrX-142721410-142722958-CpG:_135-CGI	0	ENSG00000179542	SLITRK4	SLIT and NTRK like family member 4 [Source:HGNC Symbol;Acc:HGNC:23502]
chr13	70681993	70682058	66	10	0.114002	0.0564582	0.0575442	22.9846	promoter-TSS (ENST00000545028)	-19	ENST00000424524	chr13-70681732-70682219-CpG:_42-CGI	0	ENSG00000150361	KLHL1	kelch like family member 1 [Source:HGNC Symbol;Acc:HGNC:6352]
chr17	78748027	78748117	91	10	0.716967	0.610545	0.106423	22.9753	intron (ENST00000306801, intron 6 of 33)	31360	ENST00000570335	chr17-78775591-78775815-CpG:_24-CGI	27474	ENSG00000141564	RPTOR	regulatory associated protein of MTOR, complex 1 [Source:HGNC Symbol;Acc:HGNC:30287]
chr6	1384988	1385081	94	11	0.276079	0.187285	0.0887941	22.9724	exon (ENST00000568244, exon 1 of 1)	267	ENST00000568244	chr6-1381743-1385211-CpG:_263-CGI	0	ENSG00000261730	RP4-668J24.2	-
chr10	7449529	7449706	178	12	0.245442	0.173934	0.0715076	22.9482	intron (ENST00000397167, intron 1 of 20)	1090	ENST00000379711	chr10-7449376-7455339-CpG:_418-CGI	0	ENSG00000198879	SFMBT2	Scm-like with four mbt domains 2 [Source:HGNC Symbol;Acc:HGNC:20256]
chr11	1325719	1325796	78	8	0.754027	0.631721	0.122306	22.8515	intron (ENST00000317204, intron 1 of 5)	-1737	ENST00000527886	chr11-1330390-1331498-CpG:_130-CGI	4594	ENSG00000078902	TOLLIP	toll interacting protein [Source:HGNC Symbol;Acc:HGNC:16476]
chr5	180480578	180480682	105	11	0.0729027	0.0354651	0.0374376	22.8471	3' UTR (ENST00000515271, exon 5 of 5)	13364	ENST00000515271	chr5-180479585-180480959-CpG:_147-CGI	0	ENSG00000165810	BTNL9	butyrophilin-like 9 [Source:HGNC Symbol;Acc:HGNC:24176]
chr2	38302075	38302172	98	10	0.229396	0.135577	0.0938187	22.8208	promoter-TSS (ENST00000431999)	-668	ENST00000431999	chr2-38301276-38304518-CpG:_300-CGI	0	ENSG00000232973	CYP1B1-AS1	CYP1B1 antisense RNA 1 [Source:HGNC Symbol;Acc:HGNC:28543]
chrX	119005884	119005995	112	9	0.417066	0.334863	0.0822028	22.8029	promoter-TSS (ENST00000371442)	-148	ENST00000371442	chrX-119005251-119006217-CpG:_72-CGI	0	ENSG00000125352	RNF113A	ring finger protein 113A [Source:HGNC Symbol;Acc:HGNC:12974]
chr14	75800728	75800888	161	10	0.290316	0.170999	0.119317	22.7973	Intergenic	39698	ENST00000558575	chr14-75760750-75761214-CpG:_33-CGI	-39513	NA	NA	NA
chr5	67729950	67730129	180	10	0.229121	0.338999	-0.109878	-22.7676	intron (ENST00000507733, intron 1 of 2)	269	ENST00000507733	chr5-67584213-67584451-CpG:_26-CGI	-145498	ENSG00000248884	CTC-537E7.3	-
chr4	30723318	30723404	87	10	0.0791969	0.0430629	0.036134	22.7552	promoter-TSS (ENST00000511884)	316	ENST00000543491	chr4-30721204-30724842-CpG:_300-CGI	0	ENSG00000169851	PCDH7	protocadherin 7 [Source:HGNC Symbol;Acc:HGNC:8659]
chr7	2757261	2757361	101	9	0.191691	0.108371	0.0833199	22.7357	Intergenic	29475	ENST00000407112	chr7-2758004-2758257-CpG:_21-CGI	643	NA	NA	NA
chr11	615110	615238	129	13	0.735421	0.813419	-0.0779987	-22.7014	5' UTR (ENST00000525445, exon 2 of 10)	452	ENST00000525445	chr11-614760-616068-CpG:_119-CGI	0	ENSG00000185507	IRF7	interferon regulatory factor 7 [Source:HGNC Symbol;Acc:HGNC:6122]
chr8	6484585	6484724	140	7	0.576058	0.728109	-0.152051	-22.657	intron (ENST00000344683, intron 13 of 13)	21674	ENST00000515608	chr8-6424215-6424888-CpG:_53-CGI	-59696	ENSG00000147316	MCPH1	microcephalin 1 [Source:HGNC Symbol;Acc:HGNC:6954]
chrX	49048092	49048144	53	10	0.422519	0.331558	0.0909604	22.6	exon (ENST00000472598, exon 4 of 5)	-5273	ENST00000376317	chrX-49047835-49048405-CpG:_46-CGI	0	ENSG00000102003	SYP	synaptophysin [Source:HGNC Symbol;Acc:HGNC:11506]
chr2	5831189	5831239	51	10	0.128166	0.0863697	0.0417966	22.5927	promoter-TSS (ENST00000453678)	-36	ENST00000420221	chr2-5831187-5831413-CpG:_24-CGI	0	ENSG00000230090	AC108025.2	-
chr11	128556194	128556353	160	8	0.303383	0.167549	0.135834	22.5667	promoter-TSS (ENST00000525560)	-157	ENST00000525560	chr11-128560103-128560537-CpG:_31-CGI	3750	ENSG00000151702	FLI1	Fli-1 proto-oncogene, ETS transcription factor [Source:HGNC Symbol;Acc:HGNC:3749]
chr16	86549939	86550099	161	12	0.190937	0.1137	0.0772371	22.5568	Intergenic	5886	ENST00000262426	chr16-86549069-86550512-CpG:_119-CGI	0	NA	NA	NA
chr11	116705969	116706091	123	10	0.4047	0.286832	0.117868	22.5072	promoter-TSS (ENST00000444200)	-803	ENST00000444200	chr11-116706481-116706910-CpG:_48-CGI	390	ENSG00000235910	APOA1-AS	APOA1 antisense RNA [Source:HGNC Symbol;Acc:HGNC:40079]
chr12	123753982	123754105	124	9	0.127493	0.0645024	0.0629904	22.5064	promoter-TSS (ENST00000538446)	-257	ENST00000538446	chr12-123754049-123754373-CpG:_27-CGI	0	ENSG00000111328	CDK2AP1	cyclin-dependent kinase 2 associated protein 1 [Source:HGNC Symbol;Acc:HGNC:14002]
chr6	45631716	45631842	127	9	0.304896	0.183205	0.121691	22.4724	3' UTR (ENST00000576263, exon 7 of 7)	-87272	ENST00000563807	chr6-45630986-45631814-CpG:_78-CGI	0	ENSG00000124813	RUNX2	runt-related transcription factor 2 [Source:HGNC Symbol;Acc:HGNC:10472]
chr2	177024559	177024656	98	8	0.159621	0.0696014	0.0900198	22.4723	intron (ENST00000468418, intron 2 of 3)	-1012	ENST00000410016	chr2-177024501-177025692-CpG:_84-CGI	0	ENSG00000128652	HOXD3	homeobox D3 [Source:HGNC Symbol;Acc:HGNC:5137]
chr19	57351845	57351912	68	9	0.542884	0.420667	0.122218	22.4588	promoter-TSS (ENST00000597105)	186	ENST00000599577	chr19-57351283-57351995-CpG:_61-CGI	0	ENSG00000268654	MIMT1	MER1 repeat containing imprinted transcript 1 (non-protein coding) [Source:HGNC Symbol;Acc:HGNC:33464]
chr16	55362789	55362886	98	10	0.228074	0.146353	0.0817215	22.4163	exon (ENST00000290552, exon 5 of 6)	-3430	ENST00000573934	chr16-55362737-55363287-CpG:_43-CGI	0	ENSG00000159387	IRX6	iroquois homeobox 6 [Source:HGNC Symbol;Acc:HGNC:14675]
chr8	22547223	22547345	123	11	0.410414	0.284396	0.126018	22.3996	promoter-TSS (ENST00000523627)	-379	ENST00000523627	chr8-22547486-22553427-CpG:_438-CGI	141	ENSG00000253125	RP11-459E5.1	-
chr6	149777881	149777948	68	10	0.950526	0.914811	0.0357143	22.3947	promoter-TSS (ENST00000458251)	91	ENST00000458251	chr6-149777792-149778189-CpG:_41-CGI	0	ENSG00000178199	ZC3H12D	zinc finger CCCH-type containing 12D [Source:HGNC Symbol;Acc:HGNC:21175]
chrX	49643337	49643432	96	9	0.503334	0.38017	0.123164	22.3936	intron (ENST00000437322, intron 1 of 1)	460	ENST00000437322	chrX-49643335-49643654-CpG:_23-CGI	0	ENSG00000234390	USP27X-AS1	USP27X antisense RNA 1 (head to head) [Source:HGNC Symbol;Acc:HGNC:27249]
chr6	37503605	37503700	96	9	0.121255	0.0600089	0.0612466	22.3673	TTS (ENST00000570443)	-9269	ENST00000414875	chr6-37503538-37504291-CpG:_59-CGI	0	ENSG00000204110	RP1-153P14.8	-
chr1	32135463	32135614	152	8	0.200413	0.0966832	0.10373	22.3657	intron (ENST00000373672, intron 49 of 70)	-3856	ENST00000440437	chr1-32110210-32110961-CpG:_65-CGI	-24501	ENSG00000084636	COL16A1	collagen, type XVI, alpha 1 [Source:HGNC Symbol;Acc:HGNC:2193]
chr4	165304665	165304715	51	11	0.139466	0.0852828	0.0541828	22.3412	5' UTR (ENST00000503008, exon 1 of 8)	451	ENST00000507270	chr4-165304328-165305177-CpG:_71-CGI	0	ENSG00000145416	2024-03-01	membrane associated ring-CH-type finger 1 [Source:HGNC Symbol;Acc:HGNC:26077]
chr5	1068039	1068112	74	8	0.804203	0.680779	0.123425	22.2889	intron (ENST00000513223, intron 2 of 6)	6750	ENST00000513223	chr5-1068746-1069000-CpG:_20-CGI	634	ENSG00000113504	SLC12A7	solute carrier family 12 (potassium/chloride transporter), member 7 [Source:HGNC Symbol;Acc:HGNC:10915]
chrX	150250879	150250956	78	11	0.200673	0.128931	0.0717418	22.2791	Intergenic	-94208	ENST00000218316	chrX-150250877-150251202-CpG:_31-CGI	0	NA	NA	NA
chr7	5518055	5518971	917	8	0.457633	0.300725	0.156908	22.2528	exon (ENST00000444210, exon 2 of 2)	3078	ENST00000444210	chr7-5521368-5521615-CpG:_23-CGI	2397	ENSG00000230733	AC092171.4	-
chr2	239907472	239907578	107	8	0.844146	0.726371	0.117774	22.2478	Intergenic	23614	ENST00000567151	chr2-239888299-239888909-CpG:_40-CGI	-18562	NA	NA	NA
chr1	208040015	208040290	276	7	0.365079	0.247043	0.118037	22.2049	intron (ENST00000415882, intron 2 of 3)	2343	ENST00000415882	chr1-208041862-208042718-CpG:_94-CGI	1572	ENSG00000203709	C1orf132	chromosome 1 open reading frame 132 [Source:HGNC Symbol;Acc:HGNC:32018]
chr2	176989431	176989546	116	8	0.321531	0.192033	0.129498	22.1991	3' UTR (ENST00000249499, exon 2 of 2)	2400	ENST00000249499	chr2-176989337-176989587-CpG:_21-CGI	0	ENSG00000128709	HOXD9	homeobox D9 [Source:HGNC Symbol;Acc:HGNC:5140]
chr1	190447291	190447395	105	11	0.098761	0.048877	0.049884	22.198	promoter-TSS (ENST00000367462)	-584	ENST00000367462	chr1-192777632-192778198-CpG:_56-CGI	2330237	ENSG00000162670	BRINP3	bone morphogenetic protein/retinoic acid inducible neural-specific 3 [Source:HGNC Symbol;Acc:HGNC:22393]
chr6	82461145	82461295	151	10	0.124082	0.0761538	0.0479285	22.1963	intron (ENST00000369756, intron 2 of 2)	250	ENST00000423467	chr6-82461133-82463805-CpG:_214-CGI	0	ENSG00000112773	FAM46A	family with sequence similarity 46 member A [Source:HGNC Symbol;Acc:HGNC:18345]
chr2	145280489	145280670	182	11	0.226041	0.165931	0.0601098	22.1881	Intergenic	-1958	ENST00000303660	chr2-145281736-145282269-CpG:_54-CGI	1066	NA	NA	NA
chr5	127872663	127872740	78	9	0.319623	0.223339	0.0962845	22.1646	intron (ENST00000262464, intron 1 of 64)	813	ENST00000508989	chr5-127872563-127874945-CpG:_186-CGI	0	ENSG00000138829	FBN2	fibrillin 2 [Source:HGNC Symbol;Acc:HGNC:3604]
chr16	76668866	76668921	56	10	0.753509	0.842815	-0.0893059	-22.15	promoter-TSS (ENST00000512279)	-2	ENST00000512279	chr16-76668835-76669152-CpG:_34-CGI	0	ENSG00000250514	RP11-96P7.1	-
chr17	75889329	75889462	134	9	0.73176	0.836317	-0.104557	-22.1331	Intergenic	-10736	ENST00000374983	chr17-75883803-75884328-CpG:_36-CGI	-5000	NA	NA	NA
chr5	175626070	175626137	68	15	0.103495	0.0615567	0.0419379	22.1248	Intergenic	-39262	ENST00000341199	chr5-175625966-175626485-CpG:_47-CGI	0	NA	NA	NA
chr12	115173598	115173705	108	11	0.133196	0.0774127	0.0557834	22.0664	intron (ENST00000551875, intron 3 of 4)	22035	ENST00000551875	chr12-115173614-115174822-CpG:_83-CGI	0	ENSG00000257817	RP4-601P9.2	-
chr5	76010573	76010768	196	9	0.289539	0.169373	0.120165	22.0353	Intergenic	-1198	ENST00000319211	chr5-76011120-76012292-CpG:_109-CGI	352	NA	NA	NA
chr8	57233239	57233374	136	7	0.633799	0.490338	0.143461	22.0092	promoter-TSS (ENST00000522671)	29	ENST00000522671	chr8-57232370-57232795-CpG:_48-CGI	-443	ENSG00000170786	SDR16C5	short chain dehydrogenase/reductase family 16C, member 5 [Source:HGNC Symbol;Acc:HGNC:30311]
chr11	89224421	89224473	53	11	0.136309	0.0701496	0.0661596	22.0049	promoter-TSS (ENST00000343727)	-33	ENST00000531342	chr11-89224416-89224718-CpG:_39-CGI	0	ENSG00000086991	NOX4	NADPH oxidase 4 [Source:HGNC Symbol;Acc:HGNC:7891]
chr2	91776779	91776855	77	11	0.816895	0.764673	0.0522218	21.985	Intergenic	8424	ENST00000567067	chr2-91777180-91777968-CpG:_75-CGI	325	NA	NA	NA
chr2	8816663	8816724	62	10	0.181377	0.105362	0.0760144	21.9824	promoter-TSS (ENST00000453900)	-797	ENST00000453900	chr2-8816314-8817264-CpG:_75-CGI	0	ENSG00000235092	ID2-AS1	ID2 antisense RNA 1 (head to head) [Source:HGNC Symbol;Acc:HGNC:51103]
chr7	1098606	1098750	145	9	0.567638	0.683574	-0.115935	-21.9819	TTS (ENST00000444847)	219	ENST00000549241	chr7-1097405-1097953-CpG:_50-CGI	-652	ENSG00000164849	GPR146	G protein-coupled receptor 146 [Source:HGNC Symbol;Acc:HGNC:21718]
chr1	228333652	228333762	111	9	0.767876	0.652364	0.115511	21.9772	intron (ENST00000366721, intron 2 of 7)	552	ENST00000366716	chr1-228327508-228328560-CpG:_118-CGI	-5091	ENSG00000143774	GUK1	guanylate kinase 1 [Source:HGNC Symbol;Acc:HGNC:4693]
chr12	10183168	10183277	110	10	0.771682	0.675656	0.0960258	21.9673	promoter-TSS (ENST00000544225)	-17	ENST00000544225	chr12-10264075-10264438-CpG:_37-CGI	80798	ENSG00000256803	RP11-133L14.5	-
chr6	94127065	94127158	94	13	0.062032	0.0367912	0.0252408	21.9606	intron (ENST00000369303, intron 1 of 16)	2133	ENST00000369303	chr6-94126272-94129677-CpG:_228-CGI	0	ENSG00000135333	EPHA7	EPH receptor A7 [Source:HGNC Symbol;Acc:HGNC:3390]
chr5	138860811	138860923	113	7	0.199094	0.0957324	0.103361	21.9382	exon (ENST00000510817, exon 3 of 5)	1069	ENST00000510817	chr5-138897460-138897975-CpG:_48-CGI	36537	ENSG00000184584	TMEM173	transmembrane protein 173 [Source:HGNC Symbol;Acc:HGNC:27962]
chr1	86043334	86043497	164	10	0.0598384	0.02309	0.0367484	21.921	intron (ENST00000535924, intron 1 of 6)	518	ENST00000535924	chr1-86042229-86042935-CpG:_73-CGI	-398	ENSG00000153904	DDAH1	dimethylarginine dimethylaminohydrolase 1 [Source:HGNC Symbol;Acc:HGNC:2715]
chr20	55839375	55839484	110	9	0.18652	0.0992964	0.0872233	21.9171	intron (ENST00000395863, intron 1 of 6)	1405	ENST00000433911	chr20-55839287-55839766-CpG:_45-CGI	0	ENSG00000101144	BMP7	bone morphogenetic protein 7 [Source:HGNC Symbol;Acc:HGNC:1074]
chr17	61511931	61512644	714	9	0.39091	0.285241	0.105669	21.9089	TTS (ENST00000578072)	258	ENST00000585153	chr17-61511653-61511886-CpG:_19-CGI	-44	ENSG00000008283	CYB561	cytochrome b561 [Source:HGNC Symbol;Acc:HGNC:2571]
chr6	160241430	160241618	189	10	0.514113	0.412195	0.101919	21.8564	exon (ENST00000275275, exon 19 of 19)	20218	ENST00000392167	chr6-160221146-160221493-CpG:_34-CGI	-19936	ENSG00000146453	PNLDC1	PARN like, ribonuclease domain containing 1 [Source:HGNC Symbol;Acc:HGNC:21185]
chr10	48416703	48416782	80	8	0.798592	0.681143	0.11745	21.8419	5' UTR (ENST00000249598, exon 1 of 2)	111	ENST00000249598	chr10-48413741-48413968-CpG:_19-CGI	-2734	ENSG00000128802
chr1	25236215	25236322	108	6	0.456233	0.309032	0.147201	21.8273	intron (ENST00000540420, intron 3 of 4)	19344	ENST00000540420	chr1-25234428-25234807-CpG:_44-CGI	-1407	ENSG00000020633	RUNX3	runt-related transcription factor 3 [Source:HGNC Symbol;Acc:HGNC:10473]
chr16	84628916	84629030	115	9	0.710723	0.805496	-0.0947736	-21.826	exon (ENST00000564809, exon 1 of 1)	974	ENST00000564809	chr16-84650960-84651565-CpG:_72-CGI	21930	ENSG00000261471	RP11-61F12.1	-
chrX	139586592	139586659	68	11	0.406613	0.315618	0.0909954	21.8119	exon (ENST00000370536, exon 1 of 1)	600	ENST00000370536	chrX-139585867-139588578-CpG:_216-CGI	0	ENSG00000134595	SOX3	SRY-box 3 [Source:HGNC Symbol;Acc:HGNC:11199]
chr11	115516664	115516800	137	10	0.562564	0.438353	0.124212	21.8096	exon (ENST00000564619, exon 1 of 1)	7451	ENST00000564619	chr11-115529997-115530548-CpG:_46-CGI	13197	ENSG00000260254	AP000997.2	-
chr3	49236861	49236985	125	13	0.248303	0.170344	0.0779595	21.8085	promoter-TSS (ENST00000452691)	-10	ENST00000452691	chr3-49236567-49237328-CpG:_61-CGI	0	ENSG00000173421	CCDC36	coiled-coil domain containing 36 [Source:HGNC Symbol;Acc:HGNC:27945]
chr20	22563715	22563820	106	11	0.100214	0.057198	0.0430157	21.808	exon (ENST00000377115, exon 3 of 3)	1334	ENST00000319993	chr20-22562736-22566104-CpG:_279-CGI	0	ENSG00000125798	FOXA2	forkhead box A2 [Source:HGNC Symbol;Acc:HGNC:5022]
chr6	31650761	31650877	117	9	0.393023	0.251008	0.142014	21.7941	intron (ENST00000375860, intron 1 of 3)	998	ENST00000375860	chr6-31650648-31651292-CpG:_46-CGI	0	ENSG00000204428	LY6G5C	lymphocyte antigen 6 complex, locus G5C [Source:HGNC Symbol;Acc:HGNC:13932]
chrX	115594158	115594263	106	11	0.717885	0.622517	0.0953679	21.7906	promoter-TSS (ENST00000371894)	-46	ENST00000371894	chrX-115085035-115085397-CpG:_29-CGI	-508760	ENSG00000204019	CT83	cancer/testis antigen 83 [Source:HGNC Symbol;Acc:HGNC:33494]
chr14	62162299	62162403	105	11	0.0334263	0.0797074	-0.0462812	-21.7714	promoter-TSS (ENST00000394997)	93	ENST00000337138	chr14-62161847-62163231-CpG:_117-CGI	0	ENSG00000100644	HIF1A	hypoxia inducible factor 1, alpha subunit (basic helix-loop-helix transcription factor) [Source:HGNC Symbol;Acc:HGNC:4910]
chr16	1482817	1482890	74	9	0.769973	0.666647	0.103326	21.7693	Intergenic	-3508	ENST00000310355	chr16-1482551-1483201-CpG:_53-CGI	0	NA	NA	NA
chr19	58879136	58879191	56	9	0.799828	0.891559	-0.0917316	-21.7632	exon (ENST00000427624, exon 3 of 3)	-4949	ENST00000425453	chr19-58878386-58880634-CpG:_227-CGI	0	ENSG00000152475	ZNF837	zinc finger protein 837 [Source:HGNC Symbol;Acc:HGNC:25164]
chr16	53407373	53407444	72	9	0.264406	0.164951	0.0994557	21.7464	promoter-TSS (ENST00000566383)	3	ENST00000566383	chr16-53407327-53407754-CpG:_37-CGI	0	ENSG00000261804	RP11-44F14.2	-
chr15	69222922	69223055	134	11	0.680327	0.770833	-0.0905063	-21.744	promoter-TSS (ENST00000455873)	15	ENST00000455873	chr15-69222589-69223380-CpG:_72-CGI	0	ENSG00000255346	NOX5	NADPH oxidase, EF-hand calcium binding domain 5 [Source:HGNC Symbol;Acc:HGNC:14874]
chr16	90142526	90143752	1227	12	0.23619	0.137536	0.0986532	21.7406	promoter-TSS (ENST00000449207)	-801	ENST00000449207	chr16-90143683-90144081-CpG:_31-CGI	0	ENSG00000126856	PRDM7	PR domain containing 7 [Source:HGNC Symbol;Acc:HGNC:9351]
chr12	115174093	115174203	111	10	0.249813	0.182741	0.0670721	21.6577	intron (ENST00000551875, intron 3 of 4)	22532	ENST00000551875	chr12-115173614-115174822-CpG:_83-CGI	0	ENSG00000257817	RP4-601P9.2	-
chr12	4671311	4671384	74	8	0.120382	0.0520482	0.0683342	21.6398	promoter-TSS (ENST00000542744)	-23	ENST00000542744	chr12-4671309-4671704-CpG:_40-CGI	0	ENSG00000010219	DYRK4	dual specificity tyrosine-(Y)-phosphorylation regulated kinase 4 [Source:HGNC Symbol;Acc:HGNC:3095]
chr20	21686827	21686881	55	9	0.17903	0.0829865	0.0960431	21.5933	promoter-TSS (ENST00000444366)	-7	ENST00000444366	chr20-21686199-21687689-CpG:_141-CGI	0	ENSG00000125813	PAX1	paired box 1 [Source:HGNC Symbol;Acc:HGNC:8615]
chr13	27999087	27999178	92	9	0.160419	0.0847893	0.0756299	21.5691	intron (ENST00000381140, intron 1 of 8)	451	ENST00000381140	chr13-27998586-27999178-CpG:_77-CGI	0	ENSG00000122034	GTF3A	general transcription factor IIIA [Source:HGNC Symbol;Acc:HGNC:4662]
chr1	27755319	27755395	77	8	0.197799	0.109928	0.0878707	21.5625	exon (ENST00000430629, exon 2 of 9)	-28352	ENST00000492975	chr1-27718892-27719349-CpG:_66-CGI	-35969	ENSG00000158195	WASF2	WAS protein family member 2 [Source:HGNC Symbol;Acc:HGNC:12733]
chr6	1385719	1385862	144	10	0.231107	0.143278	0.0878288	21.5529	promoter-TSS (ENST00000568244)	-489	ENST00000568244	chr6-1381743-1385211-CpG:_263-CGI	-507	ENSG00000261730	RP4-668J24.2	-
chr6	168106022	168106097	76	9	0.756629	0.608147	0.148481	21.5455	Intergenic	-21592	ENST00000400831	chr6-168106020-168106223-CpG:_17-CGI	0	NA	NA	NA
chr15	77287789	77287907	119	9	0.145939	0.074424	0.0715153	21.4816	promoter-TSS (ENST00000559295)	-67	ENST00000559295	chr15-77320150-77320456-CpG:_24-CGI	32243	ENSG00000140368	PSTPIP1	proline-serine-threonine phosphatase interacting protein 1 [Source:HGNC Symbol;Acc:HGNC:9580]
chr7	100091458	100091623	166	10	0.243368	0.120322	0.123046	21.4334	3' UTR (ENST00000300179, exon 7 of 7)	6993	ENST00000454988	chr7-100091180-100091598-CpG:_47-CGI	0	ENSG00000166924	NYAP1	neuronal tyrosine-phosphorylated phosphoinositide-3-kinase adaptor 1 [Source:HGNC Symbol;Acc:HGNC:22009]
chrX	119603099	119603234	136	9	0.356618	0.263099	0.0935199	21.388	promoter-TSS (ENST00000540603)	-5	ENST00000371335	chrX-119694943-119695228-CpG:_33-CGI	91709	ENSG00000005893	LAMP2	lysosomal-associated membrane protein 2 [Source:HGNC Symbol;Acc:HGNC:6501]
chr1	25291006	25291068	63	8	0.646147	0.805164	-0.159016	-21.385	exon (ENST00000338888, exon 2 of 7)	438	ENST00000338888	chr1-25255527-25259005-CpG:_311-CGI	-32000	ENSG00000020633	RUNX3	runt-related transcription factor 3 [Source:HGNC Symbol;Acc:HGNC:10473]
chr1	3310116	3310176	61	10	0.167653	0.0806088	0.0870445	21.3783	intron (ENST00000270722, intron 4 of 16)	-2909	ENST00000509860	chr1-3310102-3311035-CpG:_83-CGI	0	ENSG00000142611	PRDM16	PR domain containing 16 [Source:HGNC Symbol;Acc:HGNC:14000]
chr11	7273453	7273578	126	11	0.0651854	0.0238301	0.0413553	21.3777	exon (ENST00000318881, exon 1 of 7)	334	ENST00000318881	chr11-7272757-7274235-CpG:_139-CGI	0	ENSG00000170743	SYT9	synaptotagmin 9 [Source:HGNC Symbol;Acc:HGNC:19265]
chr19	49713519	49713575	57	8	0.500985	0.382941	0.118044	21.3595	promoter-TSS (ENST00000597316)	-444	ENST00000597316	chr19-49713495-49714119-CpG:_47-CGI	0	ENSG00000130529	TRPM4	transient receptor potential cation channel, subfamily M, member 4 [Source:HGNC Symbol;Acc:HGNC:17993]
chrX	148712986	148713045	60	7	0.516244	0.354677	0.161567	21.3577	intron (ENST00000316916, intron 1 of 6)	350	ENST00000511776	chrX-148712839-148713679-CpG:_82-CGI	0	ENSG00000155984
chr19	5076734	5076809	76	9	0.848768	0.795444	0.0533242	21.3576	intron (ENST00000381759, intron 7 of 11)	-5692	ENST00000588361	chr19-5076031-5076905-CpG:_73-CGI	0	ENSG00000127663	KDM4B	lysine (K)-specific demethylase 4B [Source:HGNC Symbol;Acc:HGNC:29136]
chr10	639926	640062	137	8	0.821081	0.715808	0.105273	21.3521	intron (ENST00000423550, intron 1 of 4)	-10094	ENST00000381496	chr10-630309-630950-CpG:_55-CGI	-8975	ENSG00000151240	DIP2C	disco interacting protein 2 homolog C [Source:HGNC Symbol;Acc:HGNC:29150]
chr16	54973680	54973786	107	10	0.312899	0.199572	0.113327	21.3482	intron (ENST00000560487, intron 1 of 1)	-1150	ENST00000559802	chr16-54970301-54972846-CpG:_179-CGI	-833	ENSG00000259711	CTD-3032H12.2	-
chr14	33402096	33402181	86	9	0.201912	0.107244	0.0946681	21.3462	Intergenic	-2001	ENST00000551634	chr14-33402094-33404079-CpG:_145-CGI	0	NA	NA	NA
chr9	128819200	128819568	369	11	0.773961	0.70974	0.0642209	21.3393	promoter-TSS (ENST00000441473)	-475	ENST00000441473	chr9-128777757-128777978-CpG:_16-CGI	-41221	ENSG00000232413	RP11-343J18.2	-
chr13	27999252	27999467	216	8	0.402456	0.240987	0.161469	21.3361	intron (ENST00000381140, intron 1 of 8)	678	ENST00000381140	chr13-27998586-27999178-CpG:_77-CGI	-73	ENSG00000122034	GTF3A	general transcription factor IIIA [Source:HGNC Symbol;Acc:HGNC:4662]
chrX	119764100	119764207	108	11	0.440806	0.372316	0.0684891	21.3261	promoter-TSS (ENST00000371313)	-148	ENST00000304661	chrX-119763737-119764230-CpG:_56-CGI	0	ENSG00000171155	C1GALT1C1	C1GALT1 specific chaperone 1 [Source:HGNC Symbol;Acc:HGNC:24338]
chrX	134429739	134429840	102	8	0.404321	0.306211	0.0981102	21.3035	5' UTR (ENST00000370766, exon 2 of 7)	170	ENST00000370764	chrX-134429630-134429854-CpG:_16-CGI	0	ENSG00000186376	ZNF75D	zinc finger protein 75D [Source:HGNC Symbol;Acc:HGNC:13145]
chr3	156533933	156534026	94	10	0.366359	0.290216	0.0761427	21.2761	Intergenic	-10110	ENST00000498839	chr3-156533839-156535131-CpG:_129-CGI	0	NA	NA	NA
chr20	62572998	62573833	836	9	0.395537	0.26018	0.135357	21.2592	promoter-TSS (ENST00000430743)	-453	ENST00000430743	chr20-62571738-62572556-CpG:_66-CGI	-441	ENSG00000198276	UCKL1	uridine-cytidine kinase 1-like 1 [Source:HGNC Symbol;Acc:HGNC:15938]
chr15	96866329	96866416	88	10	0.242201	0.150887	0.0913139	21.2591	promoter-TSS (ENST00000558929)	-498	ENST00000558929	chr15-96864881-96866787-CpG:_145-CGI	0	ENSG00000247809	NR2F2-AS1	NR2F2 antisense RNA 1 [Source:HGNC Symbol;Acc:HGNC:44222]
chr7	148801999	148802072	74	10	0.956669	0.917916	0.0387526	21.2569	TTS (ENST00000483014)	-14161	ENST00000316286	chr7-148801209-148802074-CpG:_68-CGI	0	ENSG00000204947	ZNF425	zinc finger protein 425 [Source:HGNC Symbol;Acc:HGNC:20690]
chrX	48432409	48432563	155	6	0.39143	0.24058	0.15085	21.2369	promoter-TSS (ENST00000430348)	-426	ENST00000376759	chrX-48432815-48433322-CpG:_55-CGI	252	ENSG00000102317	RBM3	RNA binding motif (RNP1, RRM) protein 3 [Source:HGNC Symbol;Acc:HGNC:9900]
chr2	241562328	241562496	169	9	0.268344	0.149151	0.119194	21.2366	intron (ENST00000319838, intron 5 of 5)	-2250	ENST00000407714	chr2-241562469-241562910-CpG:_38-CGI	0	ENSG00000178623	GPR35	G protein-coupled receptor 35 [Source:HGNC Symbol;Acc:HGNC:4492]
chr17	80346514	80346638	125	8	0.572938	0.698623	-0.125685	-21.1959	TTS (ENST00000313056)	-6010	ENST00000566971	chr17-80346597-80347050-CpG:_34-CGI	0	ENSG00000181396	OGFOD3	2-oxoglutarate and iron-dependent oxygenase domain containing 3 [Source:HGNC Symbol;Acc:HGNC:26174]
chr2	242830097	242830224	128	10	0.82511	0.890535	-0.065425	-21.1951	Intergenic	11129	ENST00000452112	chr2-242832999-242833229-CpG:_21-CGI	2775	NA	NA	NA
chr7	154958497	154958609	113	10	0.631013	0.754659	-0.123647	-21.1916	Intergenic	31593	ENST00000404289	chr7-154862680-154863245-CpG:_53-CGI	-95251	NA	NA	NA
chr2	239984018	239984118	101	7	0.611103	0.426724	0.184379	21.177	intron (ENST00000345617, intron 24 of 26)	4609	ENST00000430200	chr2-239988450-239988710-CpG:_22-CGI	4332	ENSG00000068024	HDAC4	histone deacetylase 4 [Source:HGNC Symbol;Acc:HGNC:14063]
chr10	7455104	7455181	78	10	0.240572	0.142445	0.0981277	21.1733	Intergenic	-1692	ENST00000397160	chr10-7449376-7455339-CpG:_418-CGI	0	NA	NA	NA
chr2	38301278	38301352	75	11	0.199501	0.121357	0.0781441	21.1573	intron (ENST00000407341, intron 2 of 2)	-1476	ENST00000431999	chr2-38301276-38304518-CpG:_300-CGI	0	ENSG00000138061	CYP1B1	cytochrome P450 family 1 subfamily B member 1 [Source:HGNC Symbol;Acc:HGNC:2597]
chr21	45232216	45232314	99	10	0.457224	0.536054	-0.0788295	-21.1427	exon (ENST00000400385, exon 1 of 2)	183	ENST00000400385	chr21-45223462-45223724-CpG:_19-CGI	-8491	ENSG00000215458	AATBC	apoptosis associated transcript in bladder cancer [Source:HGNC Symbol;Acc:HGNC:51526]
chr18	71958364	71958510	147	11	0.174575	0.111048	0.0635275	21.1196	promoter-TSS (ENST00000299438)	-161	ENST00000299438	chr18-71958141-71959770-CpG:_151-CGI	0	ENSG00000166347	CYB5A	cytochrome b5 type A (microsomal) [Source:HGNC Symbol;Acc:HGNC:2570]
chr14	104197060	104197231	172	6	0.610432	0.411414	0.199018	21.115	TTS (ENST00000555163)	2910	ENST00000555163	chr14-104193901-104194627-CpG:_62-CGI	-2432	ENSG00000100711	ZFYVE21	zinc finger, FYVE domain containing 21 [Source:HGNC Symbol;Acc:HGNC:20760]
chr1	43250499	43250705	207	9	0.623949	0.525165	0.0987839	21.0205	intron (ENST00000536543, intron 4 of 8)	-4878	ENST00000421630	chr1-43250762-43251082-CpG:_35-CGI	57	ENSG00000164008	C1orf50	chromosome 1 open reading frame 50 [Source:HGNC Symbol;Acc:HGNC:28795]
chr16	50347752	50347850	99	7	0.303371	0.157197	0.146174	21.0195	3' UTR (ENST00000562383, exon 3 of 3)	6039	ENST00000562383	chr16-50279728-50280605-CpG:_81-CGI	-67146	ENSG00000166164	BRD7	bromodomain containing 7 [Source:HGNC Symbol;Acc:HGNC:14310]
chr9	2031685	2032447	763	8	0.356027	0.26466	0.0913675	21.0072	intron (ENST00000357248, intron 2 of 32)	3047	ENST00000382194	chr9-2014831-2018105-CpG:_286-CGI	-13579	ENSG00000080503	SMARCA2	SWI/SNF related, matrix associated, actin dependent regulator of chromatin, subfamily a, member 2 [Source:HGNC Symbol;Acc:HGNC:11098]
chr10	130268886	130269040	155	10	0.746402	0.850983	-0.104581	-20.9711	Intergenic	-150485	ENST00000454492	chr10-130298859-130299159-CpG:_22-CGI	29819	NA	NA	NA
chr1	2246818	2246954	137	11	0.153897	0.0937693	0.0601274	20.9537	Intergenic	-11695	ENST00000600779	chr1-2245714-2247086-CpG:_135-CGI	0	NA	NA	NA
chr17	40821937	40822008	72	9	0.56846	0.426145	0.142315	20.944	exon (ENST00000293349, exon 11 of 13)	6997	ENST00000591022	chr17-40821935-40823573-CpG:_122-CGI	0	ENSG00000068137	PLEKHH3	pleckstrin homology, MyTH4 and FERM domain containing H3 [Source:HGNC Symbol;Acc:HGNC:26105]
chrX	21676797	21676872	76	10	0.499284	0.407898	0.0913856	20.9148	promoter-TSS (ENST00000379499)	-386	ENST00000379499	chrX-21674018-21677066-CpG:_255-CGI	0	ENSG00000185915	KLHL34	kelch like family member 34 [Source:HGNC Symbol;Acc:HGNC:26634]
chr5	1089655	1089815	161	9	0.737918	0.627528	0.110391	20.914	intron (ENST00000264930, intron 3 of 23)	-14910	ENST00000513223	chr5-1088821-1089276-CpG:_35-CGI	-378	ENSG00000113504	SLC12A7	solute carrier family 12 (potassium/chloride transporter), member 7 [Source:HGNC Symbol;Acc:HGNC:10915]
chr10	125780781	125780896	116	8	0.670002	0.510286	0.159716	20.9026	exon (ENST00000346248, exon 6 of 8)	25403	ENST00000435907	chr10-125804001-125804379-CpG:_29-CGI	23105	ENSG00000182022	CHST15	carbohydrate (N-acetylgalactosamine 4-sulfate 6-O) sulfotransferase 15 [Source:HGNC Symbol;Acc:HGNC:18137]
chr2	54832046	54832271	226	9	0.294204	0.180283	0.113921	20.8725	intron (ENST00000356805, intron 3 of 35)	46627	ENST00000333896	chr2-54856098-54856487-CpG:_30-CGI	23827	ENSG00000115306	SPTBN1	spectrin, beta, non-erythrocytic 1 [Source:HGNC Symbol;Acc:HGNC:11275]
chr7	127774801	127774902	102	7	0.213307	0.105386	0.107921	20.8557	Intergenic	-102691	ENST00000476782	chr7-127775629-127776442-CpG:_57-CGI	727	NA	NA	NA
chr19	7926982	7927065	84	10	0.240619	0.123247	0.117372	20.8521	exon (ENST00000270530, exon 15 of 19)	1552	ENST00000601766	chr19-7926590-7928752-CpG:_172-CGI	0	ENSG00000142459	EVI5L	ecotropic viral integration site 5-like [Source:HGNC Symbol;Acc:HGNC:30464]
chr7	96622186	96622266	81	9	0.243207	0.160261	0.0829455	20.8464	intron (ENST00000430027, intron 1 of 2)	11384	ENST00000431497	chr7-96631383-96631800-CpG:_30-CGI	9117	ENSG00000231764	DLX6-AS1	DLX6 antisense RNA 1 [Source:HGNC Symbol;Acc:HGNC:37151]
chr2	135475377	135475513	137	11	0.154215	0.108423	0.0457921	20.8431	intron (ENST00000281924, intron 1 of 7)	1125	ENST00000281924	chr2-135475698-135476993-CpG:_131-CGI	185	ENSG00000152128	TMEM163	transmembrane protein 163 [Source:HGNC Symbol;Acc:HGNC:25380]
chr4	187762202	187762380	179	11	0.881669	0.799844	0.0818255	20.8103	Intergenic	-50140	ENST00000507644	chr4-187810427-187810735-CpG:_32-CGI	48047	NA	NA	NA
chr10	77471811	77472187	377	9	0.407489	0.281574	0.125915	20.8082	Intergenic	-70520	ENST00000372499	chr10-77191061-77191571-CpG:_50-CGI	-280239	NA	NA	NA
chrX	68725212	68725269	58	10	0.47023	0.38205	0.0881796	20.8021	exon (ENST00000252338, exon 1 of 3)	156	ENST00000252338	chrX-68723731-68726051-CpG:_186-CGI	0	ENSG00000130054	FAM155B	family with sequence similarity 155 member B [Source:HGNC Symbol;Acc:HGNC:30701]
chr19	2560002	2560099	98	9	0.893003	0.821912	0.0710914	20.7996	intron (ENST00000382159, intron 2 of 4)	-71902	ENST00000592525	chr19-2555751-2556146-CpG:_31-CGI	-3855	ENSG00000176533	GNG7	guanine nucleotide binding protein (G protein), gamma 7 [Source:HGNC Symbol;Acc:HGNC:4410]
chr15	27084162	27084222	61	7	0.692817	0.557973	0.134844	20.7805	intron (ENST00000541819, intron 1 of 9)	-27318	ENST00000335625	chr15-27083992-27084222-CpG:_17-CGI	0	ENSG00000166206	GABRB3	gamma-aminobutyric acid (GABA) A receptor, beta 3 [Source:HGNC Symbol;Acc:HGNC:4083]
chr4	174452672	174452759	88	11	0.242828	0.171283	0.0715452	20.7709	promoter-TSS (ENST00000504429)	19	ENST00000504429	chr4-174451828-174452962-CpG:_74-CGI	0	ENSG00000237125	HAND2-AS1	HAND2 antisense RNA 1 (head to head) [Source:HGNC Symbol;Acc:HGNC:48872]
chrX	71526875	71526942	68	9	0.10089	0.0386789	0.0622115	20.761	promoter-TSS (ENST00000454225)	-71	ENST00000246139	chrX-71524832-71527299-CpG:_201-CGI	0	ENSG00000125931	CITED1	Cbp/p300-interacting transactivator, with Glu/Asp rich carboxy-terminal domain, 1 [Source:HGNC Symbol;Acc:HGNC:1986]
chrX	67913683	67914045	363	8	0.35697	0.230557	0.126413	20.7543	intron (ENST00000374597, intron 1 of 13)	371	ENST00000374597	chrX-67913299-67914134-CpG:_79-CGI	0	ENSG00000130052	STARD8	StAR related lipid transfer domain containing 8 [Source:HGNC Symbol;Acc:HGNC:19161]
chr3	133191267	133191346	80	10	0.82037	0.731959	0.0884106	20.7308	exon (ENST00000302334, exon 6 of 7)	-16686	ENST00000515542	chr3-133292203-133292908-CpG:_79-CGI	100857	ENSG00000170819	BFSP2	beaded filament structural protein 2 [Source:HGNC Symbol;Acc:HGNC:1041]
chr18	77280146	77280220	75	8	0.60864	0.429184	0.179457	20.7298	intron (ENST00000545796, intron 8 of 8)	-4126	ENST00000597412	chr18-77280144-77280414-CpG:_23-CGI	0	ENSG00000131196	NFATC1	nuclear factor of activated T-cells, cytoplasmic, calcineurin-dependent 1 [Source:HGNC Symbol;Acc:HGNC:7775]
chr15	64339058	64339206	149	8	0.210802	0.138969	0.0718333	20.7294	promoter-TSS (ENST00000558069)	-611	ENST00000457488	chr15-64338152-64338886-CpG:_70-CGI	-171	ENSG00000035664	DAPK2	death-associated protein kinase 2 [Source:HGNC Symbol;Acc:HGNC:2675]
chr18	44336185	44336263	79	10	0.0868209	0.0462328	0.040588	20.6994	promoter-TSS (ENST00000602333)	-226	ENST00000602329	chr18-44336183-44337110-CpG:_94-CGI	0	ENSG00000270112	RP11-742D12.2	-
chrX	30670995	30671084	90	10	0.343094	0.270067	0.0730268	20.6863	promoter-TSS (ENST00000378946)	-437	ENST00000378946	chrX-30670739-30671869-CpG:_99-CGI	0	ENSG00000198814	GK	glycerol kinase [Source:HGNC Symbol;Acc:HGNC:4289]
chr2	233246356	233246419	64	10	0.138735	0.071834	0.0669006	20.6792	promoter-TSS (ENST00000441266)	-3	ENST00000441266	chr2-233245999-233246448-CpG:_47-CGI	0	ENSG00000224516	AC068134.8	-
chr17	79816630	79816701	72	8	0.711138	0.59826	0.112879	20.6442	intron (ENST00000573778, intron 1 of 5)	426	ENST00000570907	chr17-79818230-79819299-CpG:_113-CGI	1529	ENSG00000185624	P4HB	prolyl 4-hydroxylase, beta polypeptide [Source:HGNC Symbol;Acc:HGNC:8548]
chr20	36148768	36148875	108	9	0.72638	0.629057	0.0973238	20.5985	promoter-TSS (ENST00000397134)	-116	ENST00000397134	chr20-36148603-36150136-CpG:_120-CGI	0	ENSG00000166619	BLCAP	bladder cancer associated protein [Source:HGNC Symbol;Acc:HGNC:1055]
chr16	4751459	4751596	138	8	0.831061	0.734907	0.0961533	20.5886	TTS (ENST00000592698)	3704	ENST00000588513	chr16-4743043-4744231-CpG:_126-CGI	-7227	ENSG00000168096	ANKS3	ankyrin repeat and sterile alpha motif domain containing 3 [Source:HGNC Symbol;Acc:HGNC:29422]
chr9	98075639	98075718	80	10	0.478098	0.383855	0.0942433	20.5794	intron (ENST00000289081, intron 1 of 14)	3498	ENST00000433829	chr9-98075418-98075741-CpG:_26-CGI	0	ENSG00000158169	FANCC	Fanconi anemia complementation group C [Source:HGNC Symbol;Acc:HGNC:3584]
chr10	37969908	37970023	116	9	0.816634	0.718844	0.0977895	20.5772	Intergenic	-78106	ENST00000544824	chr10-37969136-37970350-CpG:_82-CGI	0	NA	NA	NA
chr2	121624992	121625068	77	9	0.0421971	0.101545	-0.0593475	-20.5593	promoter-TSS (ENST00000603720)	-52	ENST00000603720	chr2-121624827-121625209-CpG:_34-CGI	0	ENSG00000271709	RP11-297J22.1	-
chrX	53461361	53461434	74	12	0.259462	0.188811	0.0706509	20.5589	promoter-TSS (ENST00000168216)	-77	ENST00000168216	chrX-53461178-53461463-CpG:_33-CGI	0	ENSG00000072506	HSD17B10	hydroxysteroid (17-beta) dehydrogenase 10 [Source:HGNC Symbol;Acc:HGNC:4800]
chrX	46696680	46696767	88	10	0.422813	0.333517	0.0892962	20.5301	intron (ENST00000218340, intron 1 of 4)	348	ENST00000218340	chrX-46696141-46697075-CpG:_80-CGI	0	ENSG00000102218	RP2	retinitis pigmentosa 2 (X-linked recessive) [Source:HGNC Symbol;Acc:HGNC:10274]
chrX	68723762	68723835	74	8	0.417817	0.30012	0.117698	20.5227	Intergenic	-1286	ENST00000252338	chrX-68723731-68726051-CpG:_186-CGI	0	NA	NA	NA
chr9	137990370	137990444	75	7	0.412674	0.252562	0.160112	20.5104	TTS (ENST00000339720)	2575	ENST00000545657	chr9-137997370-137997588-CpG:_17-CGI	6926	ENSG00000130558	OLFM1	olfactomedin 1 [Source:HGNC Symbol;Acc:HGNC:17187]
chr16	86548884	86549002	119	7	0.23966	0.123264	0.116396	20.5103	TTS (ENST00000262426)	4810	ENST00000262426	chr16-86549069-86550512-CpG:_119-CGI	67	ENSG00000103241	FOXF1	forkhead box F1 [Source:HGNC Symbol;Acc:HGNC:3809]
chr16	646550	646640	91	7	0.797989	0.661216	0.136773	20.51	intron (ENST00000538492, intron 2 of 6)	6263	ENST00000563109	chr16-649465-650057-CpG:_41-CGI	2825	ENSG00000197562	RAB40C	RAB40C, member RAS oncogene family [Source:HGNC Symbol;Acc:HGNC:18285]
chr13	48893137	48893229	93	10	0.596216	0.523113	0.0731023	20.5051	intron (ENST00000267163, intron 2 of 26)	15272	ENST00000267163	chr13-48892635-48893857-CpG:_85-CGI	0	ENSG00000139687	RB1	retinoblastoma 1 [Source:HGNC Symbol;Acc:HGNC:9884]
chr10	79571945	79572111	167	9	0.910637	0.841023	0.0696131	20.4801	exon (ENST00000424842, exon 9 of 20)	17172	ENST00000424842	chr10-79470962-79471425-CpG:_40-CGI	-100519	ENSG00000151208	DLG5	discs, large homolog 5 (Drosophila) [Source:HGNC Symbol;Acc:HGNC:2904]
chr16	85654935	85655084	150	10	0.799566	0.710246	0.0893203	20.4665	intron (ENST00000393243, intron 1 of 14)	8051	ENST00000393243	chr16-85658742-85658998-CpG:_23-CGI	3658	ENSG00000131149	GSE1	Gse1 coiled-coil protein [Source:HGNC Symbol;Acc:HGNC:28979]
chr16	85496965	85497447	483	10	0.40035	0.28835	0.112	20.4326	Intergenic	106137	ENST00000568080	chr16-85519109-85519357-CpG:_26-CGI	21662	NA	NA	NA
chr21	46438066	46438161	96	8	0.582356	0.437905	0.144451	20.4113	Intergenic	-13471	ENST00000422199	chr21-46438140-46439343-CpG:_107-CGI	0	NA	NA	NA
chr6	10382191	10382317	127	10	0.191921	0.103909	0.0880126	20.3726	Intergenic	22573	ENST00000461628	chr6-10381558-10382354-CpG:_58-CGI	0	NA	NA	NA
chr2	235903152	235903241	90	8	0.730072	0.60175	0.128322	20.3678	promoter-TSS (ENST00000454947)	-288	ENST00000454947	chr2-235860117-235861716-CpG:_163-CGI	-41435	ENSG00000130147	SH3BP4	SH3-domain binding protein 4 [Source:HGNC Symbol;Acc:HGNC:10826]
chrX	67653534	67653591	58	8	0.340759	0.237883	0.102876	20.3663	promoter-TSS (ENST00000355520)	85	ENST00000355520	chrX-67652946-67653907-CpG:_71-CGI	0	ENSG00000079482	OPHN1	oligophrenin 1 [Source:HGNC Symbol;Acc:HGNC:8148]
chr6	10415879	10416030	152	10	0.241506	0.164398	0.0771084	20.3503	promoter-TSS (ENST00000498450)	469	ENST00000482890	chr6-10415018-10415318-CpG:_31-CGI	-560	ENSG00000137203	TFAP2A	transcription factor AP-2 alpha (activating enhancer binding protein 2 alpha) [Source:HGNC Symbol;Acc:HGNC:11742]
chr15	79124341	79124432	92	10	0.918224	0.86189	0.0563341	20.3181	intron (ENST00000379535, intron 1 of 12)	-20613	ENST00000388820	chr15-79122967-79124550-CpG:_122-CGI	0	ENSG00000185787	MORF4L1	mortality factor 4 like 1 [Source:HGNC Symbol;Acc:HGNC:16989]
chr16	31579795	31579856	62	10	0.794289	0.711076	0.0832123	20.27	Intergenic	-14937	ENST00000567765	chr16-31580070-31580317-CpG:_22-CGI	214	NA	NA	NA
chrX	20286207	20286302	96	10	0.413637	0.314622	0.0990147	20.2141	promoter-TSS (ENST00000544447)	-731	ENST00000544447	chrX-20284127-20286811-CpG:_204-CGI	0	ENSG00000177189	RPS6KA3	ribosomal protein S6 kinase, 90kDa, polypeptide 3 [Source:HGNC Symbol;Acc:HGNC:10432]
chr10	11140768	11141003	236	8	0.777626	0.693655	0.0839711	20.1718	promoter-TSS (ENST00000420634)	-449	ENST00000432370	chr10-11207178-11207980-CpG:_61-CGI	66175	ENSG00000237986	CELF2-AS2	CELF2 antisense RNA 2 [Source:HGNC Symbol;Acc:HGNC:44703]
chr7	150710073	150710283	211	9	0.33461	0.245784	0.0888266	20.1672	3' UTR (ENST00000377974, exon 18 of 18)	4153	ENST00000475017	chr7-150710349-150711333-CpG:_85-CGI	66	ENSG00000181652	ATG9B	autophagy related 9B [Source:HGNC Symbol;Acc:HGNC:21899]
chrX	55515175	55515272	98	11	0.407585	0.321891	0.0856938	20.1659	exon (ENST00000500968, exon 2 of 2)	412	ENST00000500968	chrX-55515067-55515544-CpG:_41-CGI	0	ENSG00000247746	USP51	ubiquitin specific peptidase 51 [Source:HGNC Symbol;Acc:HGNC:23086]
chr18	55095500	55095755	256	8	0.159739	0.0731655	0.0865735	20.1614	Intergenic	-7290	ENST00000491143	chr18-55094825-55096310-CpG:_168-CGI	0	NA	NA	NA
chr1	47915795	47915884	90	8	0.403022	0.27451	0.128512	20.1584	Intergenic	14150	ENST00000334793	chr1-47915639-47915952-CpG:_25-CGI	0	NA	NA	NA
chrX	153600495	153600574	80	9	0.438961	0.334709	0.104252	20.1506	promoter-TSS (ENST00000344736)	-878	ENST00000344736	chrX-153598874-153600604-CpG:_164-CGI	0	ENSG00000196924	FLNA	filamin A [Source:HGNC Symbol;Acc:HGNC:3754]
chr1	217313492	217313566	75	9	0.153433	0.0884051	0.0650275	20.147	Intergenic	-2432	ENST00000366940	chr1-217311467-217311773-CpG:_25-CGI	-1718	NA	NA	NA
chrX	11445654	11445739	86	11	0.379121	0.293453	0.0856676	20.1435	5' UTR (ENST00000380736, exon 1 of 13)	197	ENST00000380736	chrX-11445527-11446182-CpG:_62-CGI	0	ENSG00000047648	ARHGAP6	Rho GTPase activating protein 6 [Source:HGNC Symbol;Acc:HGNC:676]
chr8	25900395	25900478	84	7	0.193073	0.11458	0.0784937	20.1054	intron (ENST00000520164, intron 1 of 15)	-1432	ENST00000408929	chr8-25900562-25905842-CpG:_355-CGI	84	ENSG00000221818	EBF2	early B-cell factor 2 [Source:HGNC Symbol;Acc:HGNC:19090]
chr7	100171344	100171397	54	11	0.962666	0.907202	0.0554645	20.1048	promoter-TSS (ENST00000538735)	-100	ENST00000538735	chr7-100171148-100172286-CpG:_104-CGI	0	ENSG00000205307	SAP25	Sin3A associated protein 25kDa [Source:HGNC Symbol;Acc:HGNC:41908]
chrX	103410964	103411034	71	9	0.408492	0.315489	0.0930032	20.0963	promoter-TSS (ENST00000493442)	-302	ENST00000493442	chrX-103411059-103411782-CpG:_66-CGI	25	ENSG00000123575	FAM199X	family with sequence similarity 199, X-linked [Source:HGNC Symbol;Acc:HGNC:25195]
chr11	44899770	44899877	108	10	0.84852	0.758739	0.0897811	20.0261	intron (ENST00000520358, intron 3 of 9)	18669	ENST00000520837	chr11-44971048-44972685-CpG:_170-CGI	71171	ENSG00000157570	TSPAN18	tetraspanin 18 [Source:HGNC Symbol;Acc:HGNC:20660]
chr2	110259119	110259174	56	6	0.921166	0.82248	0.0986851	20.0245	promoter-TSS (ENST00000444352)	66	ENST00000444352	chr2-110370906-110373301-CpG:_240-CGI	111732	ENSG00000172985	SH3RF3	SH3 domain containing ring finger 3 [Source:HGNC Symbol;Acc:HGNC:24699]
chr20	57430246	57430346	101	9	0.564853	0.464514	0.100339	20.0159	promoter-TSS (ENST00000423897)	63	ENST00000423897	chr20-57429024-57431239-CpG:_190-CGI	0	ENSG00000087460	GNAS	GNAS complex locus [Source:HGNC Symbol;Acc:HGNC:4392]
chr7	1094559	1094725	167	9	0.398335	0.287821	0.110513	20.0025	promoter-TSS (ENST00000397095)	-279	ENST00000397095	chr7-1097405-1097953-CpG:_50-CGI	2680	ENSG00000164849	GPR146	G protein-coupled receptor 146 [Source:HGNC Symbol;Acc:HGNC:21718]
chr2	229046425	229046503	79	11	0.137864	0.0769891	0.0608744	19.9844	promoter-TSS (ENST00000344657)	-103	ENST00000392056	chr2-229045957-229046553-CpG:_45-CGI	0	ENSG00000153820	SPHKAP	SPHK1 interactor, AKAP domain containing [Source:HGNC Symbol;Acc:HGNC:30619]
chr17	79428143	79428206	64	9	0.614101	0.483368	0.130733	19.9828	exon (ENST00000572590, exon 2 of 2)	789	ENST00000572590	chr17-79427930-79429135-CpG:_90-CGI	0	ENSG00000263271	RP11-1055B8.8	-
chrX	153640100	153640162	63	10	0.352613	0.251469	0.101144	19.972	promoter-TSS (ENST00000439735)	35	ENST00000369776	chrX-153639734-153640675-CpG:_93-CGI	0	ENSG00000102125	TAZ	tafazzin [Source:HGNC Symbol;Acc:HGNC:11577]
chr11	64067040	64067111	72	10	0.0691692	0.0297091	0.0394601	19.9698	promoter-TSS (ENST00000328404)	-788	ENST00000328404	chr11-64066757-64068741-CpG:_150-CGI	0	ENSG00000219435	TEX40	testis expressed 40 [Source:HGNC Symbol;Acc:HGNC:19231]
chr10	128974570	128974751	182	10	0.854185	0.78662	0.0675651	19.9184	5' UTR (ENST00000424811, exon 2 of 3)	613	ENST00000424811	chr10-128973590-128974064-CpG:_32-CGI	-505	ENSG00000188916	FAM196A	family with sequence similarity 196 member A [Source:HGNC Symbol;Acc:HGNC:33859]
chr7	5645716	5645779	64	7	0.698432	0.580674	0.117758	19.9063	3' UTR (ENST00000340250, exon 6 of 6)	11430	ENST00000405801	chr7-5644923-5645142-CpG:_21-CGI	-573	ENSG00000075618	FSCN1	fascin actin-bundling protein 1 [Source:HGNC Symbol;Acc:HGNC:11148]
chrX	8751299	8751375	77	9	0.319978	0.419876	-0.0998977	-19.9058	Intergenic	18041	ENST00000543214	chrX-8751285-8751608-CpG:_24-CGI	0	NA	NA	NA
chr11	31821591	31821760	170	8	0.113212	0.0675628	0.0456492	19.9031	TTS (ENST00000481563)	519	ENST00000530373	chr11-31820060-31821416-CpG:_98-CGI	-174	ENSG00000007372	PAX6	paired box 6 [Source:HGNC Symbol;Acc:HGNC:8620]
chrX	16887756	16887827	72	8	0.265593	0.154855	0.110738	19.8797	5' UTR (ENST00000380084, exon 1 of 12)	218	ENST00000380084	chrX-16887742-16889250-CpG:_143-CGI	0	ENSG00000102054	RBBP7	retinoblastoma binding protein 7 [Source:HGNC Symbol;Acc:HGNC:9890]
chr8	126398659	126398734	76	7	0.508661	0.652151	-0.14349	-19.8797	Intergenic	-35038	ENST00000526947	chr8-126441471-126443552-CpG:_215-CGI	42737	NA	NA	NA
chr3	127634064	127634135	72	11	0.0695501	0.0373304	0.0322197	19.8759	promoter-TSS (ENST00000407609)	24	ENST00000405109	chr3-127633993-127634588-CpG:_61-CGI	0	ENSG00000187715	KBTBD12	kelch repeat and BTB (POZ) domain containing 12 [Source:HGNC Symbol;Acc:HGNC:25731]
chr16	86528795	86528888	94	10	0.217583	0.147502	0.0700802	19.873	intron (ENST00000599749, intron 1 of 3)	3350	ENST00000594398	chr16-86528271-86529013-CpG:_57-CGI	0	ENSG00000268388	FENDRR	FOXF1 adjacent non-coding developmental regulatory RNA [Source:HGNC Symbol;Acc:HGNC:43894]
chr10	105420832	105420922	91	10	0.402554	0.518426	-0.115872	-19.8704	intron (ENST00000427662, intron 1 of 7)	585	ENST00000538130	chr10-105420685-105421076-CpG:_34-CGI	0	ENSG00000107957	SH3PXD2A	SH3 and PX domains 2A [Source:HGNC Symbol;Acc:HGNC:23664]
chrX	148622725	148622827	103	9	0.3019	0.198844	0.103055	19.8687	promoter-TSS (ENST00000428236)	207	ENST00000514208	chrX-148622270-148623178-CpG:_74-CGI	0	ENSG00000197620	CXorf40A	chromosome X open reading frame 40A [Source:HGNC Symbol;Acc:HGNC:28089]
chr11	702189	702318	130	8	0.780869	0.676379	0.10449	19.8633	intron (ENST00000397510, intron 4 of 4)	-2964	ENST00000527199	chr11-705794-706534-CpG:_79-CGI	3476	ENSG00000177042	TMEM80	transmembrane protein 80 [Source:HGNC Symbol;Acc:HGNC:27453]
chrX	117480216	117480288	73	8	0.345074	0.247074	0.0980007	19.8557	5' UTR (ENST00000371822, exon 1 of 18)	146	ENST00000371825	chrX-117479565-117480488-CpG:_82-CGI	0	ENSG00000131725	WDR44	WD repeat domain 44 [Source:HGNC Symbol;Acc:HGNC:30512]
chr2	71132084	71132192	109	8	0.277423	0.169601	0.107823	19.8535	intron (ENST00000234392, intron 1 of 2)	4418	ENST00000234392	chr2-71131200-71132256-CpG:_72-CGI	0	ENSG00000116035	VAX2	ventral anterior homeobox 2 [Source:HGNC Symbol;Acc:HGNC:12661]
chr11	72928681	72928877	197	8	0.661827	0.520517	0.14131	19.8418	promoter-TSS (ENST00000393596)	-564	ENST00000393597	chr11-72928982-72929885-CpG:_94-CGI	105	ENSG00000175591	P2RY2	purinergic receptor P2Y, G-protein coupled, 2 [Source:HGNC Symbol;Acc:HGNC:8541]
chrX	67718548	67718635	88	8	0.403486	0.262662	0.140824	19.8291	promoter-TSS (ENST00000374622)	187	ENST00000451537	chrX-67718427-67719071-CpG:_60-CGI	0	ENSG00000181704	YIPF6	Yip1 domain family member 6 [Source:HGNC Symbol;Acc:HGNC:28304]
chr13	114780929	114781042	114	9	0.891748	0.819924	0.0718242	19.7948	intron (ENST00000334062, intron 13 of 23)	62453	ENST00000389544	chr13-114780692-114781048-CpG:_29-CGI	0	ENSG00000185989	RASA3	RAS p21 protein activator 3 [Source:HGNC Symbol;Acc:HGNC:20331]
chr8	37555742	37555833	92	9	0.250304	0.147603	0.102701	19.7893	exon (ENST00000331569, exon 2 of 2)	2518	ENST00000331569	chr8-37551944-37555922-CpG:_327-CGI	0	ENSG00000183779	ZNF703	zinc finger protein 703 [Source:HGNC Symbol;Acc:HGNC:25883]
chr2	109907895	109908006	112	8	0.857083	0.742835	0.114248	19.7875	intron (ENST00000418513, intron 1 of 7)	161953	ENST00000309415	chr2-109744585-109746833-CpG:_238-CGI	-161061	ENSG00000172985	SH3RF3	SH3 domain containing ring finger 3 [Source:HGNC Symbol;Acc:HGNC:24699]
chr2	240172638	240172768	131	10	0.762865	0.676187	0.086678	19.7597	intron (ENST00000544989, intron 2 of 2)	58204	ENST00000446876	chr2-240153476-240153792-CpG:_22-CGI	-18845	ENSG00000068024	HDAC4	histone deacetylase 4 [Source:HGNC Symbol;Acc:HGNC:14063]
chr8	143511512	143511581	70	8	0.792003	0.85794	-0.0659372	-19.7523	Intergenic	-19245	ENST00000517894	chr8-143509372-143509630-CpG:_21-CGI	-1881	NA	NA	NA
chr2	191492669	191492740	72	9	0.056553	0.0218363	0.0347167	19.7318	Intergenic	-18768	ENST00000448811	chr2-191512946-191514439-CpG:_137-CGI	20206	NA	NA	NA
chr13	48895050	48895143	94	7	0.54637	0.419245	0.127125	19.7217	intron (ENST00000267163, intron 2 of 26)	17185	ENST00000267163	chr13-48892635-48893857-CpG:_85-CGI	-1192	ENSG00000139687	RB1	retinoblastoma 1 [Source:HGNC Symbol;Acc:HGNC:9884]
chr8	58172426	58172560	135	9	0.871895	0.780118	0.0917772	19.6781	Intergenic	-1292	ENST00000522622	chr8-58172076-58173863-CpG:_117-CGI	0	NA	NA	NA
chrX	107335004	107335107	104	8	0.350007	0.261722	0.0882852	19.6586	promoter-TSS (ENST00000372295)	37	ENST00000545696	chrX-107334420-107335139-CpG:_58-CGI	0	ENSG00000101843	PSMD10	proteasome 26S subunit, non-ATPase 10 [Source:HGNC Symbol;Acc:HGNC:9555]
chr11	69706212	69706324	113	9	0.777552	0.68357	0.0939822	19.6566	Intergenic	-72476	ENST00000334134	chr11-69706778-69707017-CpG:_18-CGI	454	NA	NA	NA
chr2	223163350	223163423	74	10	0.146549	0.0898792	0.0566702	19.6499	promoter-TSS (ENST00000409828)	79	ENST00000409828	chr2-223162946-223163912-CpG:_75-CGI	0	ENSG00000135903	PAX3	paired box 3 [Source:HGNC Symbol;Acc:HGNC:8617]
chr16	86549522	86549605	84	9	0.157975	0.084906	0.073069	19.6236	Intergenic	5430	ENST00000262426	chr16-86549069-86550512-CpG:_119-CGI	0	NA	NA	NA
chr1	24438863	24438942	80	7	0.168694	0.0887939	0.0798998	19.5955	promoter-TSS (ENST00000374434)	-237	ENST00000329601	chr1-24513540-24514477-CpG:_74-CGI	74598	ENSG00000142661	MYOM3	myomesin 3 [Source:HGNC Symbol;Acc:HGNC:26679]
chr2	242812564	242812661	98	9	0.740852	0.839849	-0.0989968	-19.5801	intron (ENST00000343216, intron 1 of 1)	731	ENST00000343216	chr2-242815056-242815599-CpG:_44-CGI	2395	ENSG00000188011	RTP5	receptor (chemosensory) transporter protein 5 (putative) [Source:HGNC Symbol;Acc:HGNC:26585]
chr2	54517317	54517419	103	10	0.900059	0.829605	0.0704541	19.5768	intron (ENST00000303536, intron 4 of 4)	-33959	ENST00000317802	chr2-54482924-54483434-CpG:_36-CGI	-33882	ENSG00000170634	ACYP2	acylphosphatase 2, muscle type [Source:HGNC Symbol;Acc:HGNC:180]
chr17	184933	185259	327	8	0.852151	0.730025	0.122126	19.5566	intron (ENST00000575130, intron 1 of 4)	-1239	ENST00000573588	chr17-185075-185296-CpG:_17-CGI	0	ENSG00000181031	RPH3AL	rabphilin 3A-like (without C2 domains) [Source:HGNC Symbol;Acc:HGNC:10296]
chrX	118986905	118986966	62	8	0.297235	0.211818	0.0854166	19.542	promoter-TSS (ENST00000276201)	26	ENST00000345865	chrX-118986684-118987252-CpG:_45-CGI	0	ENSG00000125351	UPF3B	UPF3 regulator of nonsense transcripts homolog B (yeast) [Source:HGNC Symbol;Acc:HGNC:20439]
chrX	153713931	153713983	53	7	0.651099	0.490232	0.160867	19.525	exon (ENST00000369660, exon 4 of 4)	997	ENST00000369653	chrX-153714288-153715375-CpG:_102-CGI	305	ENSG00000102178	UBL4A	ubiquitin like 4A [Source:HGNC Symbol;Acc:HGNC:12505]
chrX	37431519	37431595	77	10	0.381378	0.295154	0.0862247	19.4866	exon (ENST00000378621, exon 1 of 6)	652	ENST00000378619	chrX-37430706-37431784-CpG:_128-CGI	0	ENSG00000147036	LANCL3	LanC lantibiotic synthetase component C-like 3 (bacterial) [Source:HGNC Symbol;Acc:HGNC:24767]
chr2	8343651	8343749	99	9	0.780726	0.6835	0.097226	19.4771	intron (ENST00000430192, intron 6 of 7)	64168	ENST00000442864	chr2-8168022-8168286-CpG:_23-CGI	-175364	ENSG00000236790	LINC00299	long intergenic non-protein coding RNA 299 [Source:HGNC Symbol;Acc:HGNC:27940]
chr3	192232114	192232171	58	11	0.109546	0.0609041	0.0486419	19.4734	promoter-TSS (ENST00000443165)	-669	ENST00000443165	chr3-192232072-192233137-CpG:_92-CGI	0	ENSG00000230126	FGF12-AS2	FGF12 antisense RNA 2 [Source:HGNC Symbol;Acc:HGNC:40235]
chr8	6407609	6407762	154	9	0.857816	0.781752	0.0760635	19.4609	intron (ENST00000325203, intron 1 of 8)	12880	ENST00000338312	chr8-6424215-6424888-CpG:_53-CGI	16453	ENSG00000091879	ANGPT2	angiopoietin 2 [Source:HGNC Symbol;Acc:HGNC:485]
chrX	113817446	113817500	55	8	0.258515	0.171595	0.0869202	19.4454	Intergenic	-1078	ENST00000276198	chrX-113818519-113819453-CpG:_83-CGI	1019	NA	NA	NA
chr11	76858959	76859123	165	8	0.201136	0.116938	0.0841975	19.4367	intron (ENST00000409619, intron 5 of 49)	19693	ENST00000409619	chr11-76858728-76859181-CpG:_38-CGI	0	ENSG00000137474	MYO7A	myosin VIIA [Source:HGNC Symbol;Acc:HGNC:7606]
chr2	107502567	107502618	52	9	0.0726879	0.037931	0.0347569	19.4347	promoter-TSS (ENST00000419159)	-123	ENST00000419159	chr2-107502353-107504216-CpG:_185-CGI	0	ENSG00000144057	ST6GAL2	ST6 beta-galactosamide alpha-2,6-sialyltranferase 2 [Source:HGNC Symbol;Acc:HGNC:10861]
chr6	163570227	163570297	71	8	0.599031	0.435738	0.163293	19.3969	intron (ENST00000366888, intron 4 of 4)	42578	ENST00000419182	chr6-163570162-163570814-CpG:_46-CGI	0	ENSG00000112530	PACRG	PARK2 co-regulated [Source:HGNC Symbol;Acc:HGNC:19152]
chr16	818797	818928	132	9	0.80067	0.686571	0.114098	19.3937	TTS (ENST00000545450)	3078	ENST00000561896	chr16-832827-833042-CpG:_20-CGI	13899	ENSG00000102854	MSLN	mesothelin [Source:HGNC Symbol;Acc:HGNC:7371]
chr11	47282947	47283032	86	8	0.664731	0.548409	0.116322	19.3914	TTS (ENST00000436029)	1041	ENST00000527949	chr11-47291200-47291858-CpG:_66-CGI	8168	ENSG00000025434	NR1H3	nuclear receptor subfamily 1 group H member 3 [Source:HGNC Symbol;Acc:HGNC:7966]
chr5	72599004	72599054	51	8	0.393542	0.244168	0.149374	19.3829	Intergenic	11266	ENST00000513280	chr5-72598958-72599656-CpG:_72-CGI	0	NA	NA	NA
chr16	86232189	86232316	128	7	0.146207	0.0727087	0.0734978	19.3827	intron (ENST00000599841, intron 1 of 2)	267	ENST00000599841	chr16-86320175-86321055-CpG:_73-CGI	87859	ENSG00000268505	RP11-805I24.3	-
chr12	131622740	131622797	58	6	0.541081	0.673511	-0.13243	-19.3741	exon (ENST00000535015, exon 25 of 26)	-26788	ENST00000376678	chr12-131623197-131623543-CpG:_24-CGI	400	ENSG00000111452	ADGRD1	adhesion G protein-coupled receptor D1 [Source:HGNC Symbol;Acc:HGNC:19893]
chrM	6130	6191	62	9	0.119671	0.281615	-0.161944	-19.3446	TTS (ENST00000361453)	256	ENST00000361624	NA	NA	ENSG00000198763	MT-ND2	mitochondrially encoded NADH:ubiquinone oxidoreductase core subunit 2 [Source:HGNC Symbol;Acc:HGNC:7456]
chr11	115530075	115530182	108	10	0.109036	0.0645228	0.0445132	19.3307	promoter-TSS (ENST00000539305)	-248	ENST00000539305	chr11-115529997-115530548-CpG:_46-CGI	0	ENSG00000256717	AP000797.3	-
chr1	149672850	149672933	84	8	0.207293	0.12864	0.0786538	19.3239	Intergenic	-3087	ENST00000369173	chr1-149671991-149673412-CpG:_94-CGI	0	NA	NA	NA
chrX	51075741	51075814	74	9	0.411705	0.297996	0.113709	19.3069	promoter-TSS (ENST00000356450)	95	ENST00000356450	chrX-51075272-51076331-CpG:_107-CGI	0	ENSG00000122824	NUDT10	nudix hydrolase 10 [Source:HGNC Symbol;Acc:HGNC:17621]
chr17	46692824	46692931	108	10	0.357281	0.234712	0.122569	19.2659	promoter-TSS (ENST00000468443)	-399	ENST00000468443	chr17-46691520-46692097-CpG:_57-CGI	-726	ENSG00000120068	HOXB8	homeobox B8 [Source:HGNC Symbol;Acc:HGNC:5119]
chr2	132229260	132229350	91	9	0.753974	0.662121	0.0918529	19.2513	Intergenic	-4361	ENST00000321253	chr2-132233606-132234085-CpG:_39-CGI	4256	NA	NA	NA
chr9	98075429	98075514	86	7	0.435991	0.288947	0.147044	19.2409	intron (ENST00000289081, intron 1 of 14)	3705	ENST00000433829	chr9-98075418-98075741-CpG:_26-CGI	0	ENSG00000158169	FANCC	Fanconi anemia complementation group C [Source:HGNC Symbol;Acc:HGNC:3584]
chr16	89003282	89003744	463	9	0.329738	0.231634	0.0981042	19.2322	intron (ENST00000563640, intron 1 of 2)	-2684	ENST00000378347	chr16-89006334-89008600-CpG:_191-CGI	2590	ENSG00000129993	CBFA2T3	core-binding factor, runt domain, alpha subunit 2; translocated to, 3 [Source:HGNC Symbol;Acc:HGNC:1537]
chr19	1624594	1624722	129	9	0.44527	0.362096	0.0831738	19.2199	intron (ENST00000344749, intron 7 of 18)	-3612	ENST00000586410	chr19-1625317-1625612-CpG:_26-CGI	595	ENSG00000071564	TCF3	transcription factor 3 [Source:HGNC Symbol;Acc:HGNC:11633]
chr4	56659662	56659745	84	10	0.142364	0.0883963	0.0539682	19.2018	Intergenic	-26466	ENST00000504250	chr4-56659626-56660144-CpG:_44-CGI	0	NA	NA	NA
chr5	139057553	139057708	156	7	0.794677	0.676687	0.11799	19.1923	intron (ENST00000503511, intron 1 of 1)	-1638	ENST00000511591	chr5-139056577-139056856-CpG:_25-CGI	-696	ENSG00000171604	CXXC5	CXXC finger protein 5 [Source:HGNC Symbol;Acc:HGNC:26943]
chr16	54973440	54973605	166	8	0.343189	0.207489	0.135701	19.1811	promoter-TSS (ENST00000559802)	-939	ENST00000559802	chr16-54970301-54972846-CpG:_179-CGI	-593	ENSG00000259725	CTD-3032H12.1	-
chrX	154255108	154255180	73	10	0.365279	0.281878	0.0834016	19.1604	promoter-TSS (ENST00000453950)	-1	ENST00000453950	chrX-154254915-154255696-CpG:_80-CGI	0	ENSG00000185010	F8	coagulation factor VIII, procoagulant component [Source:HGNC Symbol;Acc:HGNC:3546]
chr21	38070340	38070442	103	8	0.302193	0.180292	0.1219	19.0882	TTS (ENST00000430607)	-1043	ENST00000290399	chr21-38068193-38073891-CpG:_438-CGI	0	ENSG00000224269	AP000697.6	-
chr6	168053123	168053477	355	11	0.588421	0.504069	0.0843528	19.0497	Intergenic	31167	ENST00000400831	chr6-168062870-168063329-CpG:_32-CGI	9393	NA	NA	NA
chr20	5297637	5297724	88	11	0.0617269	0.033817	0.0279099	19.0476	promoter-TSS (ENST00000546004)	-302	ENST00000546004	chr20-5296266-5297798-CpG:_133-CGI	0	ENSG00000101292	PROKR2	prokineticin receptor 2 [Source:HGNC Symbol;Acc:HGNC:15836]
chr5	72731940	72732037	98	7	0.317267	0.197394	0.119873	19.0247	Intergenic	-10196	ENST00000514661	chr5-72731821-72732061-CpG:_19-CGI	0	NA	NA	NA
chr8	23351814	23351995	182	6	0.67341	0.48582	0.18759	19.0192	promoter-TSS (ENST00000518590)	-193	ENST00000518590	chr8-23386220-23387386-CpG:_136-CGI	34225	ENSG00000253986	CTC-756D1.3	-
chr11	100999007	100999062	56	9	0.0852673	0.0386751	0.0465922	19.0105	exon (ENST00000325455, exon 1 of 8)	767	ENST00000263463	chr11-100998030-100999774-CpG:_172-CGI	0	ENSG00000082175	PGR	progesterone receptor [Source:HGNC Symbol;Acc:HGNC:8910]
chr19	21646782	21646870	89	8	0.128811	0.0609238	0.0678874	19.0089	promoter-TSS (ENST00000596705)	-116	ENST00000596705	chr19-21646328-21646536-CpG:_18-CGI	-245	ENSG00000268119	CTD-2561J22.5	-
chr22	32148988	32149126	139	7	0.168967	0.0878543	0.0811126	18.993	promoter-TSS (ENST00000437411)	-887	ENST00000437411	chr22-32149762-32150064-CpG:_43-CGI	636	ENSG00000100150	DEPDC5	DEP domain containing 5 [Source:HGNC Symbol;Acc:HGNC:18423]
chr12	54379656	54379790	135	9	0.120585	0.0663934	0.0541921	18.9911	promoter-TSS (ENST00000514702)	-420	ENST00000514702	chr12-54378696-54380102-CpG:_109-CGI	0	ENSG00000251151	HOXC-AS3	HOXC cluster antisense RNA 3 [Source:HGNC Symbol;Acc:HGNC:43751]
chrX	118827952	118828067	116	6	0.487389	0.339685	0.147704	18.991	promoter-TSS (ENST00000489216)	-676	ENST00000360156	chrX-118828038-118828257-CpG:_18-CGI	0	ENSG00000125354	2024-09-06	septin 6 [Source:HGNC Symbol;Acc:HGNC:15848]
chr9	79634264	79634330	67	11	0.174825	0.117365	0.0574599	18.9812	promoter-TSS (ENST00000376708)	-274	ENST00000376708	chr9-79633326-79636030-CpG:_212-CGI	0	ENSG00000204612	FOXB2	forkhead box B2 [Source:HGNC Symbol;Acc:HGNC:23315]
chr2	242668107	242668226	120	9	0.830869	0.714476	0.116392	18.9735	3' UTR (ENST00000313552, exon 8 of 8)	-3058	ENST00000435195	chr2-242664207-242665154-CpG:_89-CGI	-2952	ENSG00000168395	ING5	inhibitor of growth family member 5 [Source:HGNC Symbol;Acc:HGNC:19421]
chr17	37719901	37719953	53	8	0.628494	0.479434	0.14906	18.9539	Intergenic	44269	ENST00000302584	chr17-37729711-37730315-CpG:_50-CGI	9758	NA	NA	NA
chrM	6952	7021	70	9	0.0793812	0.197089	-0.117708	-18.9395	promoter-TSS (ENST00000361739)	-600	ENST00000361739	NA	NA	ENSG00000198712	MT-CO2	mitochondrially encoded cytochrome c oxidase II [Source:HGNC Symbol;Acc:HGNC:7421]
chrX	63425897	63425964	68	9	0.369604	0.287178	0.0824256	18.9253	promoter-TSS (ENST00000374869)	-306	ENST00000374869	chrX-63424198-63426190-CpG:_128-CGI	0	ENSG00000184675	AMER1	APC membrane recruitment protein 1 [Source:HGNC Symbol;Acc:HGNC:26837]
chr8	30300186	30300263	78	9	0.798459	0.873713	-0.0752536	-18.9248	promoter-TSS (ENST00000520191)	91	ENST00000520191	chr8-30241416-30242878-CpG:_108-CGI	-57307	ENSG00000157110	RBPMS	RNA binding protein with multiple splicing [Source:HGNC Symbol;Acc:HGNC:19097]
chr2	176948210	176948292	83	9	0.153032	0.100496	0.0525356	18.8963	exon (ENST00000308618, exon 1 of 3)	390	ENST00000308618	chr2-176944087-176948446-CpG:_284-CGI	0	ENSG00000174279	EVX2	even-skipped homeobox 2 [Source:HGNC Symbol;Acc:HGNC:3507]
chr5	2752818	2752904	87	9	0.107117	0.0622777	0.0448391	18.8608	exon (ENST00000505778, exon 2 of 4)	108	ENST00000502957	chr5-2748368-2757024-CpG:_648-CGI	0	ENSG00000186493	C5orf38	chromosome 5 open reading frame 38 [Source:HGNC Symbol;Acc:HGNC:24226]
chr2	72370750	72370800	51	7	0.219138	0.134947	0.0841918	18.8546	promoter-TSS (ENST00000412253)	-562	ENST00000412253	chr2-72370296-72370682-CpG:_41-CGI	-67	ENSG00000003137	CYP26B1	cytochrome P450 family 26 subfamily B member 1 [Source:HGNC Symbol;Acc:HGNC:20581]
chr17	79173824	79175180	1357	7	0.852039	0.757427	0.0946123	18.842	TTS (ENST00000571085)	3309	ENST00000571085	chr17-79177057-79177273-CpG:_18-CGI	1877	ENSG00000262115	RP11-455O6.2	-
chr10	129534844	129534913	70	7	0.0831161	0.0326394	0.0504767	18.8357	promoter-TSS (ENST00000388920)	-621	ENST00000388920	chr10-129534410-129537366-CpG:_238-CGI	0	ENSG00000186766	FOXI2	forkhead box I2 [Source:HGNC Symbol;Acc:HGNC:32448]
chr9	21989308	21989730	423	8	0.25895	0.176188	0.0827617	18.8257	intron (ENST00000498628, intron 1 of 2)	4891	ENST00000530628	chr9-21989773-21990108-CpG:_25-CGI	43	ENSG00000147889	CDKN2A	cyclin-dependent kinase inhibitor 2A [Source:HGNC Symbol;Acc:HGNC:1787]
chr9	25677510	25677580	71	7	0.151779	0.0574259	0.0943534	18.8087	3' UTR (ENST00000358022, exon 1 of 1)	1311	ENST00000358022	chr9-25677494-25678684-CpG:_120-CGI	0	ENSG00000198680	TUSC1	tumor suppressor candidate 1 [Source:HGNC Symbol;Acc:HGNC:31010]
chr10	77164524	77164600	77	10	0.291786	0.166462	0.125325	18.8056	intron (ENST00000425916, intron 1 of 1)	1750	ENST00000425916	chr10-77155128-77169600-CpG:_987-CGI	0	ENSG00000237149	ZNF503-AS2	ZNF503 antisense RNA 2 [Source:HGNC Symbol;Acc:HGNC:23525]
chr2	119616416	119616561	146	8	0.176716	0.0948966	0.0818194	18.7929	Intergenic	-11234	ENST00000295206	chr2-119616133-119616826-CpG:_48-CGI	0	NA	NA	NA
chr17	7966116	7966233	118	8	0.373199	0.241875	0.131324	18.7886	Intergenic	-16626	ENST00000399413	chr17-7982631-7983560-CpG:_79-CGI	16398	NA	NA	NA
chr16	57059967	57060074	108	8	0.615401	0.447794	0.167607	18.7852	promoter-TSS (ENST00000543030)	-315	ENST00000538110	chr16-57023190-57023768-CpG:_54-CGI	-36198	ENSG00000140853	NLRC5	NLR family, CARD domain containing 5 [Source:HGNC Symbol;Acc:HGNC:29933]
chr2	177355073	177355138	66	8	0.919291	0.841063	0.0782281	18.7724	Intergenic	17325	ENST00000412153	chr2-177355071-177355525-CpG:_35-CGI	0	NA	NA	NA
chr4	44450451	44450524	74	11	0.0603595	0.0280535	0.032306	18.7208	promoter-TSS (ENST00000515268)	337	ENST00000360029	chr4-44449386-44451133-CpG:_166-CGI	0	ENSG00000183783	KCTD8	potassium channel tetramerization domain containing 8 [Source:HGNC Symbol;Acc:HGNC:22394]
chr7	143208668	143208798	131	9	0.741849	0.836402	-0.0945524	-18.7157	Intergenic	33767	ENST00000408916	chr7-143207985-143208798-CpG:_73-CGI	0	NA	NA	NA
chrX	118740447	118740508	62	8	0.410881	0.338526	0.0723551	18.7096	promoter-TSS (ENST00000304449)	-619	ENST00000304449	chrX-118739709-118740515-CpG:_73-CGI	0	ENSG00000186416	NKRF	NFKB repressing factor [Source:HGNC Symbol;Acc:HGNC:19374]
chr7	70598296	70598382	87	8	0.170494	0.100258	0.0702356	18.6951	intron (ENST00000333538, intron 1 of 10)	1184	ENST00000333538	chr7-70596228-70598382-CpG:_232-CGI	0	ENSG00000185274	WBSCR17	Williams-Beuren syndrome chromosome region 17 [Source:HGNC Symbol;Acc:HGNC:16347]
chr2	66673183	66673234	52	7	0.186181	0.0804037	0.105777	18.6885	intron (ENST00000407092, intron 6 of 11)	-4240	ENST00000454595	chr2-66672431-66673636-CpG:_91-CGI	0	ENSG00000143995	MEIS1	Meis homeobox 1 [Source:HGNC Symbol;Acc:HGNC:7000]
chr19	41060368	41060476	109	9	0.277399	0.181667	0.0957319	18.6789	exon (ENST00000595535, exon 24 of 27)	-22335	ENST00000291842	chr19-41060058-41060565-CpG:_51-CGI	0	ENSG00000160460	SPTBN4	spectrin, beta, non-erythrocytic 4 [Source:HGNC Symbol;Acc:HGNC:14896]
chr8	141608530	141608670	141	8	0.1558	0.0960602	0.0597393	18.6744	intron (ENST00000519980, intron 1 of 17)	7387	ENST00000524328	chr8-141644429-141645598-CpG:_95-CGI	35759	ENSG00000123908	AGO2	argonaute 2, RISC catalytic component [Source:HGNC Symbol;Acc:HGNC:3263]
chr2	239983699	239983804	106	8	0.695952	0.597637	0.0983145	18.6733	intron (ENST00000345617, intron 24 of 26)	4926	ENST00000430200	chr2-239988450-239988710-CpG:_22-CGI	4646	ENSG00000068024	HDAC4	histone deacetylase 4 [Source:HGNC Symbol;Acc:HGNC:14063]
chr6	170732230	170732339	110	9	0.463673	0.352726	0.110947	18.6711	Intergenic	116438	ENST00000252510	chr6-170732119-170732442-CpG:_27-CGI	0	NA	NA	NA
chr8	6698919	6699076	158	5	0.409523	0.23473	0.174793	18.6625	Intergenic	36547	ENST00000297439	chr8-6691833-6693135-CpG:_123-CGI	-5783	NA	NA	NA
chrX	140270955	140271020	66	9	0.405027	0.332473	0.0725541	18.648	exon (ENST00000370526, exon 1 of 1)	323	ENST00000370526	chrX-140270950-140271553-CpG:_65-CGI	0	ENSG00000182195	LDOC1	leucine zipper, down-regulated in cancer 1 [Source:HGNC Symbol;Acc:HGNC:6548]
chrX	40026599	40026674	76	8	0.145447	0.0900589	0.0553878	18.636	intron (ENST00000406200, intron 1 of 8)	9937	ENST00000406200	chrX-40026592-40028376-CpG:_132-CGI	0	ENSG00000183337	BCOR	BCL6 corepressor [Source:HGNC Symbol;Acc:HGNC:20893]
chr22	45125789	45125906	118	7	0.354264	0.196874	0.157389	18.6103	promoter-TSS (ENST00000455389)	-837	ENST00000455389	chr22-45124981-45125855-CpG:_57-CGI	0	ENSG00000186654	PRR5	proline rich 5 [Source:HGNC Symbol;Acc:HGNC:31682]
chr6	5995277	5995403	127	9	0.185928	0.112651	0.0732773	18.6073	Intergenic	11860	ENST00000244766	chr6-5994909-5995203-CpG:_20-CGI	-73	NA	NA	NA
chr2	158694715	158695072	358	8	0.256325	0.178656	0.0776683	18.6054	promoter-TSS (ENST00000410057)	-54	ENST00000412025	chr2-158484858-158485695-CpG:_84-CGI	-209019	ENSG00000115170	ACVR1	activin A receptor type I [Source:HGNC Symbol;Acc:HGNC:171]
chr8	872063	872145	83	6	0.867905	0.737882	0.130023	18.5905	intron (ENST00000522092, intron 3 of 3)	38776	ENST00000578889	chr8-893459-893760-CpG:_23-CGI	21314	ENSG00000237647	ERICH1-AS1	ERICH1 antisense RNA 1 [Source:HGNC Symbol;Acc:HGNC:32290]
chr18	77386829	77386893	65	7	0.741611	0.834824	-0.093213	-18.5492	Intergenic	16114	ENST00000587527	chr18-77386827-77387050-CpG:_18-CGI	0	NA	NA	NA
chr11	67070130	67070271	142	7	0.444536	0.337181	0.107355	18.5488	promoter-TSS (ENST00000376757)	-719	ENST00000308127	chr11-67070807-67071801-CpG:_95-CGI	536	ENSG00000172830	SSH3	slingshot protein phosphatase 3 [Source:HGNC Symbol;Acc:HGNC:30581]
chr7	730527	730666	140	8	0.721108	0.831311	-0.110203	-18.5404	intron (ENST00000537384, intron 2 of 10)	835	ENST00000414568	chr7-710146-710630-CpG:_39-CGI	-19896	ENSG00000188191	PRKAR1B	protein kinase, cAMP-dependent, regulatory subunit type I beta [Source:HGNC Symbol;Acc:HGNC:9390]
chr7	75932088	75932146	59	8	0.0464662	0.107904	-0.061438	-18.536	promoter-TSS (ENST00000429938)	256	ENST00000248553	chr7-75931704-75932978-CpG:_101-CGI	0	ENSG00000106211	HSPB1	heat shock protein family B (small) member 1 [Source:HGNC Symbol;Acc:HGNC:5246]
chr22	28193373	28193442	70	9	0.901765	0.836573	0.0651922	18.5236	exon (ENST00000302326, exon 1 of 2)	4079	ENST00000302326	chr22-28192793-28198592-CpG:_515-CGI	0	ENSG00000169184	MN1	meningioma (disrupted in balanced translocation) 1 [Source:HGNC Symbol;Acc:HGNC:7180]
chr6	169309819	169309887	69	10	0.772986	0.8614	-0.0884137	-18.5175	Intergenic	54583	ENST00000444586	chr6-169309817-169310582-CpG:_83-CGI	0	NA	NA	NA
chr10	105517716	105517864	149	8	0.0692053	0.130841	-0.0616357	-18.5102	intron (ENST00000369774, intron 3 of 14)	43265	ENST00000420222	chr10-105452338-105453230-CpG:_74-CGI	-64485	ENSG00000107957	SH3PXD2A	SH3 and PX domains 2A [Source:HGNC Symbol;Acc:HGNC:23664]
chr7	158887348	158887420	73	7	0.618979	0.747082	-0.128103	-18.4614	intron (ENST00000402066, intron 4 of 12)	2511	ENST00000377633	chr7-158886367-158886595-CpG:_18-CGI	-752	ENSG00000106018	VIPR2	vasoactive intestinal peptide receptor 2 [Source:HGNC Symbol;Acc:HGNC:12695]
chr11	3177764	3177869	106	6	0.56245	0.391	0.17145	18.4594	intron (ENST00000530372, intron 1 of 3)	4807	ENST00000534157	chr11-3181574-3182120-CpG:_43-CGI	3705	ENSG00000021762	OSBPL5	oxysterol binding protein like 5 [Source:HGNC Symbol;Acc:HGNC:16392]
chrX	124337185	124337281	97	6	0.348265	0.225583	0.122682	18.4499	Intergenic	-239567	ENST00000371130	chrX-124337265-124338204-CpG:_80-CGI	0	NA	NA	NA
chr5	759477	759550	74	9	0.539515	0.433871	0.105644	18.4405	intron (ENST00000508859, intron 1 of 10)	7521	ENST00000382776	chr5-755873-756254-CpG:_27-CGI	-3222	ENSG00000206077	ZDHHC11B	zinc finger, DHHC-type containing 11B [Source:HGNC Symbol;Acc:HGNC:32962]
chr7	19183506	19183580	75	6	0.267554	0.153513	0.114042	18.4373	TTS (ENST00000275461)	1501	ENST00000275461	chr7-19184221-19184686-CpG:_32-CGI	641	ENSG00000146618	FERD3L	Fer3-like bHLH transcription factor [Source:HGNC Symbol;Acc:HGNC:16660]
chr1	3239917	3239977	61	7	0.468464	0.362355	0.10611	18.4295	intron (ENST00000270722, intron 3 of 16)	-73108	ENST00000509860	chr1-3239915-3240261-CpG:_24-CGI	0	ENSG00000142611	PRDM16	PR domain containing 16 [Source:HGNC Symbol;Acc:HGNC:14000]
chr4	187647691	187647759	69	8	0.0744749	0.0315843	0.0428906	18.3701	5' UTR (ENST00000509647, exon 1 of 2)	151	ENST00000509647	chr4-187644319-187648253-CpG:_309-CGI	0	ENSG00000083857	FAT1	FAT atypical cadherin 1 [Source:HGNC Symbol;Acc:HGNC:3595]
chr2	45170259	45170366	108	8	0.279493	0.150564	0.12893	18.3628	intron (ENST00000260653, intron 1 of 1)	-1300	ENST00000419364	chr2-45169505-45171884-CpG:_171-CGI	0	ENSG00000138083	SIX3	SIX homeobox 3 [Source:HGNC Symbol;Acc:HGNC:10889]
chr11	19735863	19735990	128	7	0.102628	0.0469045	0.0557235	18.3359	intron (ENST00000396087, intron 1 of 40)	783	ENST00000396087	chr11-19733936-19735320-CpG:_111-CGI	-542	ENSG00000166833	NAV2	neuron navigator 2 [Source:HGNC Symbol;Acc:HGNC:15997]
chrX	129117781	129118633	853	9	0.391969	0.286266	0.105703	18.3347	intron (ENST00000359304, intron 1 of 11)	1538	ENST00000303743	chrX-129118345-129118690-CpG:_33-CGI	0	ENSG00000085185	BCORL1	BCL6 corepressor-like 1 [Source:HGNC Symbol;Acc:HGNC:25657]
chr6	158483186	158483263	78	9	0.895907	0.808841	0.0870652	18.2795	intron (ENST00000367122, intron 8 of 25)	-15488	ENST00000367112	chr6-158507719-158508126-CpG:_29-CGI	24456	ENSG00000078269	SYNJ2	synaptojanin 2 [Source:HGNC Symbol;Acc:HGNC:11504]
chr17	55362800	55365920	3121	7	0.473911	0.32442	0.149491	18.2649	intron (ENST00000442934, intron 1 of 9)	1155	ENST00000442934	chr17-55333068-55334245-CpG:_112-CGI	-28554	ENSG00000153944	MSI2	musashi RNA binding protein 2 [Source:HGNC Symbol;Acc:HGNC:18585]
chrX	40005657	40005763	107	11	0.0953016	0.0506517	0.0446499	18.249	intron (ENST00000406200, intron 1 of 8)	172	ENST00000412952	chrX-40005040-40007066-CpG:_167-CGI	0	ENSG00000183337	BCOR	BCL6 corepressor [Source:HGNC Symbol;Acc:HGNC:20893]
chr9	14346336	14346394	59	8	0.294735	0.16562	0.129115	18.247	promoter-TSS (ENST00000440947)	-954	ENST00000440947	chr9-14346265-14348149-CpG:_129-CGI	0	ENSG00000225472	RP11-120J1.1	-
chr16	4729847	4729938	92	7	0.5439	0.460582	0.0833184	18.2237	intron (ENST00000586183, intron 11 of 16)	-13803	ENST00000304301	chr16-4730262-4730487-CpG:_26-CGI	324	ENSG00000102858	MGRN1	mahogunin ring finger 1, E3 ubiquitin protein ligase [Source:HGNC Symbol;Acc:HGNC:20254]
chr9	137675350	137675434	85	9	0.483185	0.39299	0.0901953	18.2167	intron (ENST00000371817, intron 29 of 65)	-41098	ENST00000371820	chr9-137660513-137660742-CpG:_16-CGI	-14607	ENSG00000130635	COL5A1	collagen, type V, alpha 1 [Source:HGNC Symbol;Acc:HGNC:2209]
chr2	85980261	85980368	108	8	0.236806	0.148149	0.0886569	18.2138	promoter-TSS (ENST00000306279)	-703	ENST00000306279	chr2-85980499-85982198-CpG:_166-CGI	131	ENSG00000168874	ATOH8	atonal bHLH transcription factor 8 [Source:HGNC Symbol;Acc:HGNC:24126]
chr2	240132226	240134996	2771	7	0.547093	0.428269	0.118824	18.1871	intron (ENST00000446876, intron 2 of 3)	-20859	ENST00000454542	chr2-240153476-240153792-CpG:_22-CGI	18480	ENSG00000068024	HDAC4	histone deacetylase 4 [Source:HGNC Symbol;Acc:HGNC:14063]
chrX	153193038	153193127	90	8	0.368555	0.283796	0.084759	18.1464	promoter-TSS (ENST00000461052)	-768	ENST00000422091	chrX-153193513-153194074-CpG:_70-CGI	386	ENSG00000089820	ARHGAP4	Rho GTPase activating protein 4 [Source:HGNC Symbol;Acc:HGNC:674]
chr4	85417019	85417078	60	5	0.247983	0.106406	0.141577	18.1262	intron (ENST00000295886, intron 1 of 2)	1055	ENST00000515820	chr4-85417659-85420799-CpG:_217-CGI	581	ENSG00000163623	NKX6-1	NK6 homeobox 1 [Source:HGNC Symbol;Acc:HGNC:7839]
chr8	2130111	2130205	95	9	0.725043	0.624577	0.100466	18.0801	Intergenic	136974	ENST00000523438	chr8-2129863-2130356-CpG:_35-CGI	0	NA	NA	NA
chr10	50649743	50649839	97	9	0.56534	0.46112	0.10422	18.0686	intron (ENST00000423283, intron 1 of 1)	22468	ENST00000423283	chr10-50602989-50606783-CpG:_255-CGI	-42959	ENSG00000235939	RP11-123B3.2	-
chr4	1567917	1567977	61	6	0.548172	0.346576	0.201596	18.0428	Intergenic	14033	ENST00000466692	chr4-1569900-1570141-CpG:_19-CGI	1923	NA	NA	NA
chr2	10445081	10445150	70	5	0.585032	0.768145	-0.183114	-18.0357	intron (ENST00000381765, intron 1 of 5)	1289	ENST00000381765	chr2-10442308-10444509-CpG:_161-CGI	-571	ENSG00000115756	HPCAL1	hippocalcin-like 1 [Source:HGNC Symbol;Acc:HGNC:5145]
chr2	8833514	8833613	100	11	0.0905525	0.0470853	0.0434673	18.0322	Intergenic	11377	ENST00000331129	chr2-8825106-8826188-CpG:_133-CGI	-7325	NA	NA	NA
chr13	47012265	47012329	65	8	0.534099	0.400326	0.133773	18.0058	promoter-TSS (ENST00000409879)	28	ENST00000409879	chr13-47012102-47012440-CpG:_35-CGI	0	ENSG00000102445	KIAA0226L	KIAA0226-like [Source:HGNC Symbol;Acc:HGNC:20420]
chr14	38068236	38068371	136	10	0.159596	0.101766	0.0578295	17.977	intron (ENST00000556845, intron 1 of 2)	942	ENST00000540786	chr14-38067446-38069207-CpG:_123-CGI	0	ENSG00000139865	TTC6	tetratricopeptide repeat domain 6 [Source:HGNC Symbol;Acc:HGNC:19739]
chr13	51289642	51289818	177	8	0.584829	0.446577	0.138252	17.9696	intron (ENST00000400393, intron 1 of 1)	-92262	ENST00000413510	chr13-51417371-51418149-CpG:_69-CGI	127553	ENSG00000186047	DLEU7	deleted in lymphocytic leukemia, 7 [Source:HGNC Symbol;Acc:HGNC:17567]
chr13	107183047	107183230	184	8	0.799059	0.874854	-0.075795	-17.9601	intron (ENST00000245323, intron 1 of 4)	4324	ENST00000245323	chr13-107186468-107189024-CpG:_271-CGI	3238	ENSG00000125266	EFNB2	ephrin-B2 [Source:HGNC Symbol;Acc:HGNC:3227]
chr17	77777039	77777129	91	8	0.129752	0.0799729	0.0497789	17.9455	TTS (ENST00000570512)	-1752	ENST00000427800	chr17-77770672-77778468-CpG:_527-CGI	0	ENSG00000262768	RP11-353N14.1	-
chr16	88910260	88910388	129	8	0.882382	0.811716	0.0706659	17.9411	intron (ENST00000268695, intron 1 of 13)	-12304	ENST00000564365	chr16-88908433-88908698-CpG:_21-CGI	-1561	ENSG00000141012	GALNS	galactosamine (N-acetyl)-6-sulfatase [Source:HGNC Symbol;Acc:HGNC:4122]
chr8	22547679	22547820	142	8	0.369642	0.22329	0.146352	17.9352	promoter-TSS (ENST00000523627)	86	ENST00000523627	chr8-22547486-22553427-CpG:_438-CGI	0	ENSG00000253125	RP11-459E5.1	-
chr21	38077207	38077271	65	8	0.210183	0.118016	0.0921664	17.9197	intron (ENST00000430056, intron 1 of 9)	-3375	ENST00000430607	chr21-38076762-38077685-CpG:_70-CGI	0	ENSG00000159263	SIM2	single-minded family bHLH transcription factor 2 [Source:HGNC Symbol;Acc:HGNC:10883]
chrX	153656890	153656967	78	9	0.377192	0.308263	0.0689294	17.8902	promoter-TSS (ENST00000449556)	-50	ENST00000369762	chrX-153656733-153657363-CpG:_64-CGI	0	ENSG00000071553	ATP6AP1	ATPase, H+ transporting, lysosomal accessory protein 1 [Source:HGNC Symbol;Acc:HGNC:868]
chrM	8115	8165	51	10	0.0442251	0.0794033	-0.0351782	-17.8849	promoter-TSS (ENST00000361899)	-226	ENST00000361851	NA	NA	ENSG00000198899	MT-ATP6	mitochondrially encoded ATP synthase 6 [Source:HGNC Symbol;Acc:HGNC:7414]
chr8	37557237	37557303	67	8	0.387583	0.285304	0.102279	17.8844	3' UTR (ENST00000331569, exon 2 of 2)	4001	ENST00000331569	chr8-37557927-37558887-CpG:_71-CGI	624	ENSG00000183779	ZNF703	zinc finger protein 703 [Source:HGNC Symbol;Acc:HGNC:25883]
chr15	67325841	67325912	72	7	0.292735	0.177997	0.114738	17.8815	intron (ENST00000558071, intron 1 of 2)	25715	ENST00000558071	chr15-67325986-67326256-CpG:_44-CGI	74	ENSG00000259347	RP11-798K3.2	-
chr7	158823192	158823243	52	7	0.18484	0.100903	0.0839373	17.8749	TTS (ENST00000402066)	13118	ENST00000413238	chr7-158823178-158824316-CpG:_90-CGI	0	ENSG00000106018	VIPR2	vasoactive intestinal peptide receptor 2 [Source:HGNC Symbol;Acc:HGNC:12695]
chr8	70983541	70983601	61	8	0.0887985	0.0399471	0.0488514	17.8524	promoter-TSS (ENST00000276594)	-9	ENST00000276594	chr8-70981873-70984888-CpG:_253-CGI	0	ENSG00000147596	PRDM14	PR domain containing 14 [Source:HGNC Symbol;Acc:HGNC:14001]
chr21	38066117	38066229	113	9	0.186706	0.120468	0.0662372	17.8453	Intergenic	-5261	ENST00000290399	chr21-38065179-38066185-CpG:_92-CGI	0	NA	NA	NA
chr3	72226924	72227000	77	9	0.0852904	0.0436784	0.041612	17.8424	intron (ENST00000481148, intron 1 of 2)	24918	ENST00000485404	chr3-72495853-72496852-CpG:_105-CGI	268853	ENSG00000241163	LINC00877	long intergenic non-protein coding RNA 877 [Source:HGNC Symbol;Acc:HGNC:27706]
chr4	189204259	189204357	99	9	0.361367	0.269514	0.0918534	17.8259	Intergenic	123089	ENST00000502419	chr4-189203714-189204474-CpG:_61-CGI	0	NA	NA	NA
chr14	48143477	48143539	63	8	0.0738963	0.0369119	0.0369844	17.7972	intron (ENST00000439988, intron 1 of 16)	284	ENST00000439988	chr14-48143433-48145589-CpG:_196-CGI	0	ENSG00000139915	MDGA2	MAM domain containing glycosylphosphatidylinositol anchor 2 [Source:HGNC Symbol;Acc:HGNC:19835]
chr12	110156329	110156400	72	8	0.146908	0.0929612	0.0539469	17.7966	intron (ENST00000538780, intron 1 of 2)	4331	ENST00000538780	chr12-110156267-110156496-CpG:_24-CGI	0	ENSG00000139438	FAM222A	family with sequence similarity 222 member A [Source:HGNC Symbol;Acc:HGNC:25915]
chr1	1695474	1695551	78	6	0.651578	0.520559	0.131019	17.7888	intron (ENST00000341426, intron 2 of 11)	-5431	ENST00000342348	chr1-1691767-1692063-CpG:_22-CGI	-3410	ENSG00000008130	NADK	NAD kinase [Source:HGNC Symbol;Acc:HGNC:29831]
chr6	117086310	117086397	88	9	0.08822	0.0435912	0.0446289	17.785	exon (ENST00000368557, exon 2 of 4)	533	ENST00000368557	chr6-117085739-117086942-CpG:_112-CGI	0	ENSG00000183807	FAM162B	family with sequence similarity 162 member B [Source:HGNC Symbol;Acc:HGNC:21549]
chr1	1195490	1195593	104	6	0.679382	0.542299	0.137084	17.7836	intron (ENST00000422076, intron 4 of 4)	5962	ENST00000339385	chr1-1190522-1190799-CpG:_25-CGI	-4690	ENSG00000160087	UBE2J2	ubiquitin conjugating enzyme E2, J2 [Source:HGNC Symbol;Acc:HGNC:19268]
chr3	147127996	147128073	78	9	0.12861	0.0759038	0.0527061	17.7731	exon (ENST00000282928, exon 1 of 3)	863	ENST00000282928	chr3-147126988-147128999-CpG:_180-CGI	0	ENSG00000152977	ZIC1	Zic family member 1 [Source:HGNC Symbol;Acc:HGNC:12872]
chr1	7887432	7887561	130	8	0.727629	0.817479	-0.0898505	-17.7699	promoter-TSS (ENST00000451646)	-94	ENST00000451646	chr1-7887198-7887476-CpG:_25-CGI	0	ENSG00000236266	RP3-467L1.4	-
chr16	49499260	49499368	109	7	0.559821	0.409086	0.150735	17.7612	promoter-TSS (ENST00000561523)	-703	ENST00000561523	chr16-49498889-49499405-CpG:_40-CGI	0	ENSG00000261623	RP11-189E14.4	-
chr1	36787062	36787124	63	8	0.185519	0.116499	0.0690193	17.7485	TTS (ENST00000505871)	-2242	ENST00000373137	chr1-36786500-36789402-CpG:_219-CGI	0	ENSG00000214193	SH3D21	SH3 domain containing 21 [Source:HGNC Symbol;Acc:HGNC:26236]
chr1	24229216	24229285	70	9	0.178263	0.115399	0.0628647	17.7352	intron (ENST00000536471, intron 2 of 2)	5125	ENST00000411815	chr1-24229115-24229537-CpG:_47-CGI	0	ENSG00000188822	CNR2	cannabinoid receptor 2 [Source:HGNC Symbol;Acc:HGNC:2160]
chr17	79229236	79229406	171	8	0.427638	0.336064	0.0915743	17.7302	intron (ENST00000374759, intron 11 of 15)	-3248	ENST00000540966	chr17-79235486-79235751-CpG:_20-CGI	6080	ENSG00000157637	SLC38A10	solute carrier family 38 member 10 [Source:HGNC Symbol;Acc:HGNC:28237]
chr3	156534100	156534173	74	6	0.173776	0.0995035	0.0742722	17.7298	Intergenic	-9953	ENST00000498839	chr3-156533839-156535131-CpG:_129-CGI	0	NA	NA	NA
chr17	59572799	59572929	131	8	0.525279	0.655398	-0.130119	-17.7229	Intergenic	-32119	ENST00000592766	chr17-59539362-59539834-CpG:_43-CGI	-32964	NA	NA	NA
chr7	409219	409270	52	7	0.679635	0.558344	0.121291	17.7205	Intergenic	77934	ENST00000510017	chr7-408959-409634-CpG:_58-CGI	0	NA	NA	NA
chr10	60936064	60936140	77	8	0.0957635	0.0440792	0.0516843	17.709	promoter-TSS (ENST00000433653)	-248	ENST00000373880	chr10-60935827-60937049-CpG:_133-CGI	0	ENSG00000165443	PHYHIPL	phytanoyl-CoA 2-hydroxylase interacting protein-like [Source:HGNC Symbol;Acc:HGNC:29378]
chr4	186560170	186560279	110	7	0.319424	0.148556	0.170868	17.7061	intron (ENST00000319471, intron 11 of 22)	10536	ENST00000451974	chr4-186560031-186560361-CpG:_28-CGI	0	ENSG00000154556	SORBS2	sorbin and SH3 domain containing 2 [Source:HGNC Symbol;Acc:HGNC:24098]
chr16	89118937	89119013	77	9	0.526549	0.636989	-0.11044	-17.6958	exon (ENST00000537498, exon 1 of 2)	398	ENST00000537498	chr16-89118801-89119152-CpG:_33-CGI	0	ENSG00000256982	CTD-2555A7.2	-
chr22	46276480	46276565	86	7	0.165295	0.0814729	0.0838225	17.6569	intron (ENST00000451118, intron 1 of 2)	7106	ENST00000451118	chr22-46276365-46277064-CpG:_48-CGI	0	ENSG00000235091	WI2-85898F10.1	-
chr9	132649811	132649890	80	7	0.310374	0.192538	0.117835	17.6556	3' UTR (ENST00000446176, exon 17 of 17)	31739	ENST00000443566	chr9-132648043-132648284-CpG:_21-CGI	-1526	ENSG00000187239	FNBP1	formin binding protein 1 [Source:HGNC Symbol;Acc:HGNC:17069]
chrX	106692697	106693643	947	9	0.417592	0.317938	0.099654	17.6443	Intergenic	-72510	ENST00000276185	chrX-106692681-106693761-CpG:_87-CGI	0	NA	NA	NA
chr4	85402270	85402434	165	8	0.333374	0.206745	0.126629	17.6381	Intergenic	15751	ENST00000515820	chr4-85402764-85403175-CpG:_31-CGI	330	NA	NA	NA
chr19	1633037	1633094	58	7	0.828441	0.690415	0.138026	17.6323	intron (ENST00000344749, intron 3 of 18)	-1025	ENST00000453954	chr19-1630862-1631064-CpG:_15-CGI	-1972	ENSG00000071564	TCF3	transcription factor 3 [Source:HGNC Symbol;Acc:HGNC:11633]
chr9	21990171	21990299	129	6	0.322992	0.209021	0.113971	17.578	intron (ENST00000498628, intron 1 of 2)	4175	ENST00000530628	chr9-21989773-21990108-CpG:_25-CGI	-62	ENSG00000147889	CDKN2A	cyclin-dependent kinase inhibitor 2A [Source:HGNC Symbol;Acc:HGNC:1787]
chr11	46401384	46401510	127	11	0.535262	0.456437	0.078825	17.5684	promoter-TSS (ENST00000405308)	-859	ENST00000405308	chr11-46402624-46404139-CpG:_129-CGI	1114	ENSG00000110492	MDK	midkine (neurite growth-promoting factor 2) [Source:HGNC Symbol;Acc:HGNC:6972]
chr17	79314055	79315267	1213	8	0.228492	0.148103	0.0803886	17.5683	Intergenic	-10187	ENST00000332900	chr17-79314962-79320653-CpG:_453-CGI	0	NA	NA	NA
chr21	47814112	47814253	142	8	0.747115	0.856163	-0.109049	-17.5639	intron (ENST00000359568, intron 21 of 46)	-42772	ENST00000418394	chr21-47813251-47813462-CpG:_16-CGI	-649	ENSG00000160299	PCNT	pericentrin [Source:HGNC Symbol;Acc:HGNC:16068]
chr8	144358033	144358131	99	8	0.19953	0.0790779	0.120452	17.553	TTS (ENST00000520021)	4937	ENST00000523031	chr8-144357997-144359075-CpG:_115-CGI	0	ENSG00000250571	GLI4	GLI family zinc finger 4 [Source:HGNC Symbol;Acc:HGNC:4320]
chr19	4552595	4552674	80	10	0.780787	0.713453	0.0673339	17.5411	exon (ENST00000301293, exon 9 of 16)	5835	ENST00000586965	chr19-4552444-4552674-CpG:_22-CGI	0	ENSG00000167680	SEMA6B	sema domain, transmembrane domain (TM), and cytoplasmic domain, (semaphorin) 6B [Source:HGNC Symbol;Acc:HGNC:10739]
chr1	227729733	227729806	74	9	0.0896107	0.0381283	0.0514824	17.4911	Intergenic	-21475	ENST00000343776	chr1-227729515-227730492-CpG:_100-CGI	0	NA	NA	NA
chr6	144608280	144608398	119	7	0.0781791	0.0431162	0.0350629	17.4768	intron (ENST00000433557, intron 1 of 2)	1502	ENST00000433557	chr6-144605926-144608280-CpG:_190-CGI	0	ENSG00000152818	UTRN	utrophin [Source:HGNC Symbol;Acc:HGNC:12635]
chr14	38061900	38062037	138	11	0.176173	0.123381	0.0527921	17.4534	intron (ENST00000540786, intron 1 of 1)	2271	ENST00000250448	chr14-38060841-38062119-CpG:_99-CGI	0	ENSG00000129514	FOXA1	forkhead box A1 [Source:HGNC Symbol;Acc:HGNC:5021]
chr11	128647052	128647124	73	7	0.699242	0.57766	0.121582	17.4399	intron (ENST00000281428, intron 3 of 7)	12403	ENST00000281428	chr11-128680332-128680543-CpG:_16-CGI	33208	ENSG00000151702	FLI1	Fli-1 proto-oncogene, ETS transcription factor [Source:HGNC Symbol;Acc:HGNC:3749]
chr2	74643059	74643124	66	6	0.357629	0.232503	0.125126	17.4387	TTS (ENST00000518401)	619	ENST00000517883	chr2-74641733-74643350-CpG:_117-CGI	0	ENSG00000159239	C2orf81	chromosome 2 open reading frame 81 [Source:HGNC Symbol;Acc:HGNC:34350]
chr6	150378855	150378932	78	7	0.762087	0.648671	0.113415	17.4184	Intergenic	11309	ENST00000438272	chr6-150378838-150379048-CpG:_16-CGI	0	NA	NA	NA
chr17	70113786	70113909	124	7	0.164657	0.0751096	0.089547	17.4058	intron (ENST00000414600, intron 1 of 1)	-1690	ENST00000434703	chr17-70112824-70114271-CpG:_97-CGI	0	ENSG00000234899	SOX9-AS1	SOX9 antisense RNA 1 [Source:HGNC Symbol;Acc:HGNC:49321]
chr19	1083138	1083222	85	8	0.882148	0.937068	-0.0549199	-17.4055	exon (ENST00000539243, exon 21 of 23)	5738	ENST00000590577	chr19-1082576-1083430-CpG:_68-CGI	0	ENSG00000180448	HMHA1	histocompatibility (minor) HA-1 [Source:HGNC Symbol;Acc:HGNC:17102]
chr11	2020287	2020418	132	6	0.525772	0.417207	0.108565	17.391	intron (ENST00000428066, intron 1 of 4)	-1247	ENST00000414790	chr11-2019565-2019863-CpG:_27-CGI	-423	ENSG00000130600	H19	H19, imprinted maternally expressed transcript (non-protein coding) [Source:HGNC Symbol;Acc:HGNC:4713]
chr2	177016611	177016673	63	9	0.236232	0.143722	0.0925101	17.3719	exon (ENST00000306324, exon 1 of 2)	692	ENST00000306324	chr2-177016416-177016632-CpG:_29-CGI	0	ENSG00000170166	HOXD4	homeobox D4 [Source:HGNC Symbol;Acc:HGNC:5138]
chr16	49526477	49526546	70	8	0.284106	0.375081	-0.0909749	-17.37	intron (ENST00000563137, intron 7 of 7)	26494	ENST00000561523	chr16-49526248-49526664-CpG:_38-CGI	0	ENSG00000102935	ZNF423	zinc finger protein 423 [Source:HGNC Symbol;Acc:HGNC:16762]
chr17	61511547	61511705	159	8	0.503332	0.370599	0.132733	17.3696	intron (ENST00000582297, intron 5 of 5)	919	ENST00000585153	chr17-61511653-61511886-CpG:_19-CGI	0	ENSG00000008283	CYB561	cytochrome b561 [Source:HGNC Symbol;Acc:HGNC:2571]
chr9	126135469	126135526	58	8	0.285185	0.422774	-0.137589	-17.3575	exon (ENST00000359999, exon 10 of 10)	4329	ENST00000373629	chr9-126135407-126136193-CpG:_101-CGI	0	ENSG00000148204	CRB2	crumbs family member 2 [Source:HGNC Symbol;Acc:HGNC:18688]
chr7	922984	923068	85	7	0.768008	0.683384	0.0846243	17.3373	promoter-TSS (ENST00000407192)	-154	ENST00000407192	chr7-917632-917859-CpG:_22-CGI	-5124	ENSG00000239857	GET4	golgi to ER traffic protein 4 [Source:HGNC Symbol;Acc:HGNC:21690]
chr10	135342166	135342222	57	9	0.173782	0.291823	-0.118041	-17.3206	TTS (ENST00000541261)	467	ENST00000599428	chr10-135341255-135342561-CpG:_119-CGI	0	ENSG00000130649	CYP2E1	cytochrome P450 family 2 subfamily E member 1 [Source:HGNC Symbol;Acc:HGNC:2631]
chr6	168053828	168053895	68	7	0.834875	0.749102	0.0857729	17.3196	Intergenic	30606	ENST00000400831	chr6-168062870-168063329-CpG:_32-CGI	8975	NA	NA	NA
chr2	240205405	240205475	71	7	0.750104	0.63994	0.110164	17.3169	intron (ENST00000544989, intron 2 of 2)	25467	ENST00000446876	chr2-240196768-240196997-CpG:_17-CGI	-8407	ENSG00000068024	HDAC4	histone deacetylase 4 [Source:HGNC Symbol;Acc:HGNC:14063]
chrX	118108588	118108641	54	9	0.405518	0.345353	0.0601654	17.3125	promoter-TSS (ENST00000439603)	33	ENST00000365713	chrX-118108502-118110559-CpG:_168-CGI	0	ENSG00000175556	LONRF3	LON peptidase N-terminal domain and ring finger 3 [Source:HGNC Symbol;Acc:HGNC:21152]
chr21	45559829	45559909	81	7	0.506444	0.383042	0.123403	17.2997	intron (ENST00000449622, intron 4 of 6)	3868	ENST00000419699	chr21-45560662-45560999-CpG:_29-CGI	753	ENSG00000160221	C21orf33	chromosome 21 open reading frame 33 [Source:HGNC Symbol;Acc:HGNC:1273]
chr7	150786373	150786508	136	6	0.137459	0.0725085	0.0649508	17.2912	intron (ENST00000469901, intron 1 of 5)	2286	ENST00000469901	chr7-150783480-150785040-CpG:_167-CGI	-1332	ENSG00000133612	AGAP3	ArfGAP with GTPase domain, ankyrin repeat and PH domain 3 [Source:HGNC Symbol;Acc:HGNC:16923]
chrX	9982515	9982574	60	6	0.310776	0.192805	0.117971	17.2634	Intergenic	-1058	ENST00000380861	chrX-9982513-9984583-CpG:_170-CGI	0	NA	NA	NA
chr16	524609	524858	250	8	0.861139	0.793345	0.0677947	17.2582	promoter-TSS (ENST00000452814)	-117	ENST00000450428	chr16-532467-532669-CpG:_16-CGI	7609	ENSG00000090565	RAB11FIP3	RAB11 family interacting protein 3 (class II) [Source:HGNC Symbol;Acc:HGNC:17224]
chr12	122016614	122016665	52	8	0.12562	0.0666783	0.0589417	17.2437	intron (ENST00000538046, intron 2 of 9)	910	ENST00000446152	chr12-122016170-122017693-CpG:_125-CGI	0	ENSG00000089094	KDM2B	lysine (K)-specific demethylase 2B [Source:HGNC Symbol;Acc:HGNC:13610]
chr16	29324711	29324766	56	5	0.954021	0.843397	0.110624	17.2342	intron (ENST00000398878, intron 3 of 12)	22197	ENST00000604430	chr16-29296481-29296721-CpG:_19-CGI	-27989	ENSG00000198106	RP11-231C14.7	-
chr3	11952844	11952939	96	8	0.656393	0.775394	-0.119002	-17.2094	Intergenic	-64498	ENST00000273037	chr3-11887799-11888538-CpG:_64-CGI	-64305	NA	NA	NA
chrX	102840599	102840699	101	8	0.293768	0.202107	0.0916615	17.1957	promoter-TSS (ENST00000469586)	106	ENST00000425011	chrX-102840379-102841178-CpG:_53-CGI	0	ENSG00000133142	TCEAL4	transcription elongation factor A (SII)-like 4 [Source:HGNC Symbol;Acc:HGNC:26121]
chr12	114844285	114844368	84	9	0.195569	0.105545	0.0900239	17.1931	promoter-TSS (ENST00000405440)	-437	ENST00000405440	chr12-114843022-114843610-CpG:_54-CGI	-674	ENSG00000089225	TBX5	T-box 5 [Source:HGNC Symbol;Acc:HGNC:11604]
chrX	47383210	47383301	92	10	0.298779	0.223392	0.075387	17.1848	Intergenic	-37261	ENST00000377045	chrX-47382821-47383584-CpG:_68-CGI	0	NA	NA	NA
chr7	70255803	70255895	93	10	0.956286	0.916039	0.0402468	17.1667	TTS (ENST00000418686)	5454	ENST00000418686	chr7-70254894-70255986-CpG:_92-CGI	0	ENSG00000158321	AUTS2	autism susceptibility candidate 2 [Source:HGNC Symbol;Acc:HGNC:14262]
chr3	55518324	55518397	74	8	0.367435	0.238958	0.128477	17.1593	intron (ENST00000474267, intron 2 of 5)	-2939	ENST00000497027	chr3-55517658-55517939-CpG:_21-CGI	-384	ENSG00000114251	WNT5A	wingless-type MMTV integration site family member 5A [Source:HGNC Symbol;Acc:HGNC:12784]
chr20	55964712	55965254	543	8	0.289361	0.144316	0.145045	17.1486	intron (ENST00000417346, intron 1 of 1)	-1480	ENST00000356208	chr20-55964916-55965271-CpG:_29-CGI	0	ENSG00000218018	RP4-800J21.3	-
chr1	91184192	91184305	114	9	0.0717636	0.0305553	0.0412083	17.1418	Intergenic	-1454	ENST00000370445	chr1-91183240-91184540-CpG:_124-CGI	0	NA	NA	NA
chrX	136510360	136510483	124	9	0.358849	0.273054	0.0857952	17.1304	Intergenic	135663	ENST00000456631	chrX-136510308-136510914-CpG:_46-CGI	0	NA	NA	NA
chr1	1227013	1227139	127	7	0.443776	0.569507	-0.125731	-17.1146	TTS (ENST00000354700)	4587	ENST00000379099	chr1-1228780-1230163-CpG:_130-CGI	1641	ENSG00000131584	ACAP3	ArfGAP with coiled-coil, ankyrin repeat and PH domains 3 [Source:HGNC Symbol;Acc:HGNC:16754]
chr14	104145817	104145934	118	10	0.278938	0.195048	0.0838897	17.0969	exon (ENST00000348520, exon 13 of 15)	140	ENST00000535194	chr14-104165051-104165278-CpG:_17-CGI	19117	ENSG00000126214	KLC1	kinesin light chain 1 [Source:HGNC Symbol;Acc:HGNC:6387]
chr6	7269250	7269329	80	6	0.86768	0.735714	0.131966	17.0532	3' UTR (ENST00000474597, exon 10 of 10)	-6975	ENST00000379928	chr6-7269173-7269386-CpG:_17-CGI	0	ENSG00000124783	SSR1	signal sequence receptor, alpha [Source:HGNC Symbol;Acc:HGNC:11323]
chrX	149532068	149532170	103	8	0.415424	0.320212	0.0952113	17.0489	intron (ENST00000370401, intron 1 of 7)	433	ENST00000432680	chrX-149529540-149534090-CpG:_352-CGI	0	ENSG00000013619	MAMLD1	mastermind like domain containing 1 [Source:HGNC Symbol;Acc:HGNC:2568]
chr2	26395130	26395200	71	7	0.493082	0.396818	0.0962644	17.0375	promoter-TSS (ENST00000401533)	-795	ENST00000401533	chr2-26395416-26395620-CpG:_25-CGI	216	ENSG00000157833	GAREM2	GRB2 associated regulator of MAPK1 subtype 2 [Source:HGNC Symbol;Acc:HGNC:27172]
chr10	50863149	50863205	57	8	0.672537	0.795541	-0.123004	-17.011	exon (ENST00000395562, exon 13 of 16)	-24520	ENST00000374113	chr10-50887565-50887862-CpG:_34-CGI	24360	ENSG00000070748	CHAT	choline O-acetyltransferase [Source:HGNC Symbol;Acc:HGNC:1912]
chr22	19743828	19743987	160	7	0.176983	0.0794382	0.0975444	17.0048	promoter-TSS (ENST00000359500)	-319	ENST00000332710	chr22-19742901-19744729-CpG:_131-CGI	0	ENSG00000184058	TBX1	T-box 1 [Source:HGNC Symbol;Acc:HGNC:11592]
chr2	70164406	70164514	109	9	0.888894	0.830501	0.0583928	16.9924	exon (ENST00000540449, exon 4 of 5)	22140	ENST00000540449	chr2-70141359-70142939-CpG:_126-CGI	-21466	ENSG00000059728	MXD1	MAX dimerization protein 1 [Source:HGNC Symbol;Acc:HGNC:6761]
chr12	6729941	6730002	62	9	0.509468	0.404368	0.105099	16.9743	exon (ENST00000329858, exon 2 of 2)	10844	ENST00000431922	chr12-6729248-6730310-CpG:_118-CGI	0	ENSG00000184574	LPAR5	lysophosphatidic acid receptor 5 [Source:HGNC Symbol;Acc:HGNC:13307]
chr11	70268631	70268729	99	7	0.810794	0.690262	0.120532	16.9633	5' UTR (ENST00000498223, exon 2 of 5)	2080	ENST00000538675	chr11-70257279-70257556-CpG:_30-CGI	-11074	ENSG00000085733	CTTN	cortactin [Source:HGNC Symbol;Acc:HGNC:3338]
chr2	237477182	237477256	75	8	0.111566	0.0568965	0.0546696	16.9525	intron (ENST00000447924, intron 1 of 1)	789	ENST00000447924	chr2-237476311-237477263-CpG:_68-CGI	0	ENSG00000144476	ACKR3	atypical chemokine receptor 3 [Source:HGNC Symbol;Acc:HGNC:23692]
chr2	240143824	240143909	86	7	0.250867	0.171514	0.0793521	16.9486	intron (ENST00000446876, intron 2 of 3)	-31114	ENST00000454542	chr2-240153476-240153792-CpG:_22-CGI	9567	ENSG00000068024	HDAC4	histone deacetylase 4 [Source:HGNC Symbol;Acc:HGNC:14063]
chr7	2059909	2060008	100	8	0.24427	0.149207	0.0950631	16.9469	intron (ENST00000402746, intron 10 of 16)	-39532	ENST00000450235	chr7-2059907-2060131-CpG:_17-CGI	0	ENSG00000002822	MAD1L1	MAD1 mitotic arrest deficient-like 1 (yeast) [Source:HGNC Symbol;Acc:HGNC:6762]
chr13	113492628	113492736	109	8	0.820538	0.879852	-0.0593145	-16.9466	intron (ENST00000487903, intron 16 of 29)	-33400	ENST00000419631	chr13-113492486-113492836-CpG:_25-CGI	0	ENSG00000068650	ATP11A	ATPase, class VI, type 11A [Source:HGNC Symbol;Acc:HGNC:13552]
chr22	50724914	50724997	84	7	0.843286	0.758116	0.0851703	16.9418	promoter-TSS (ENST00000434732)	-683	ENST00000434732	chr22-50725469-50725818-CpG:_29-CGI	472	ENSG00000196576	PLXNB2	plexin B2 [Source:HGNC Symbol;Acc:HGNC:9104]
chr8	99985774	99985825	52	6	0.395028	0.251817	0.143211	16.9328	Intergenic	12143	ENST00000420417	chr8-99985733-99986983-CpG:_121-CGI	0	NA	NA	NA
chr9	139553178	139553269	92	7	0.234815	0.1215	0.113315	16.93	promoter-TSS (ENST00000371699)	-85	ENST00000371699	chr9-139552947-139553269-CpG:_23-CGI	0	ENSG00000172889	EGFL7	EGF-like-domain, multiple 7 [Source:HGNC Symbol;Acc:HGNC:20594]
chr14	69095675	69099113	3439	7	0.700672	0.543145	0.157527	16.9235	intron (ENST00000390683, intron 9 of 9)	-2232	ENST00000556301	chr14-69095051-69095407-CpG:_35-CGI	-267	ENSG00000182185	RAD51B	RAD51 paralog B [Source:HGNC Symbol;Acc:HGNC:9822]
chr1	119530622	119530682	61	9	0.0893697	0.0423752	0.0469944	16.9079	promoter-TSS (ENST00000369429)	-224	ENST00000369429	chr1-119529819-119530712-CpG:_84-CGI	0	ENSG00000092607	TBX15	T-box 15 [Source:HGNC Symbol;Acc:HGNC:11594]
chr7	1606305	1606416	112	6	0.803382	0.688556	0.114826	16.9045	TTS (ENST00000252329)	3269	ENST00000288607	chr7-1609568-1610037-CpG:_60-CGI	3152	ENSG00000157778	PSMG3	proteasome (prosome, macropain) assembly chaperone 3 [Source:HGNC Symbol;Acc:HGNC:22420]
chr1	1100109	1100163	55	7	0.528875	0.645973	-0.117098	-16.8911	Intergenic	-9147	ENST00000379290	chr1-1098043-1100584-CpG:_183-CGI	0	NA	NA	NA
chr3	49736879	49736984	106	5	0.815833	0.696438	0.119395	16.875	exon (ENST00000327697, exon 11 of 39)	9941	ENST00000454491	chr3-49726686-49727340-CpG:_61-CGI	-9538	ENSG00000164068	RNF123	ring finger protein 123 [Source:HGNC Symbol;Acc:HGNC:21148]
chr7	5468848	5468938	91	7	0.112291	0.0579119	0.0543788	16.8616	promoter-TSS (ENST00000382426)	-335	ENST00000382426	chr7-5458503-5469256-CpG:_756-CGI	0	ENSG00000234432	RP11-1275H24.1	-
chr9	99482393	99482457	65	7	0.153581	0.0805778	0.0730029	16.8444	intron (ENST00000423924, intron 1 of 1)	33087	ENST00000423924	chr9-99481902-99482470-CpG:_51-CGI	0	ENSG00000224848	RP11-535M15.1	-
chr8	28562768	28562963	196	6	0.724498	0.858801	-0.134303	-16.7978	intron (ENST00000220562, intron 1 of 6)	4021	ENST00000220562	chr8-28558588-28559960-CpG:_145-CGI	-2807	ENSG00000012232	EXTL3	exostosin-like glycosyltransferase 3 [Source:HGNC Symbol;Acc:HGNC:3518]
chr7	47472805	47472888	84	7	0.815779	0.89815	-0.0823715	-16.7976	intron (ENST00000457718, intron 8 of 21)	19983	ENST00000413551	chr7-47576519-47577210-CpG:_77-CGI	103631	ENSG00000136205	TNS3	tensin 3 [Source:HGNC Symbol;Acc:HGNC:21616]
chrX	101967581	101967644	64	8	0.465121	0.340253	0.124867	16.7786	intron (ENST00000332262, intron 1 of 3)	355	ENST00000543253	chrX-101966967-101967970-CpG:_90-CGI	0	ENSG00000158301	GPRASP2	G protein-coupled receptor associated sorting protein 2 [Source:HGNC Symbol;Acc:HGNC:25169]
chr7	135346503	135346717	215	7	0.771527	0.647993	0.123534	16.7349	promoter-TSS (ENST00000507606)	-659	ENST00000507606	chr7-135347056-135347498-CpG:_55-CGI	339	ENSG00000243317	C7orf73	chromosome 7 open reading frame 73 [Source:HGNC Symbol;Acc:HGNC:41909]
chrX	118109173	118109248	76	9	0.495548	0.421956	0.073592	16.7332	promoter-TSS (ENST00000439603)	-115	ENST00000439603	chrX-118108502-118110559-CpG:_168-CGI	0	ENSG00000175556	LONRF3	LON peptidase N-terminal domain and ring finger 3 [Source:HGNC Symbol;Acc:HGNC:21152]
chr7	2241385	2241506	122	7	0.775891	0.684545	0.0913466	16.7294	intron (ENST00000402746, intron 8 of 16)	21818	ENST00000445959	chr7-2250016-2250275-CpG:_27-CGI	8510	ENSG00000002822	MAD1L1	MAD1 mitotic arrest deficient-like 1 (yeast) [Source:HGNC Symbol;Acc:HGNC:6762]
chr19	8398646	8398740	95	9	0.229785	0.153961	0.0758246	16.7225	intron (ENST00000595639, intron 4 of 5)	9453	ENST00000595639	chr19-8397958-8400461-CpG:_246-CGI	0	ENSG00000186994	KANK3	KN motif and ankyrin repeat domains 3 [Source:HGNC Symbol;Acc:HGNC:24796]
chrX	106750467	106750555	89	7	0.34148	0.256836	0.0846434	16.7153	Intergenic	-15169	ENST00000276185	chrX-106749879-106750862-CpG:_74-CGI	0	NA	NA	NA
chr14	105779911	105780138	228	6	0.213364	0.114369	0.0989953	16.6957	promoter-TSS (ENST00000325438)	-728	ENST00000325438	chr14-105780339-105782027-CpG:_164-CGI	201	ENSG00000179364	PACS2	phosphofurin acidic cluster sorting protein 2 [Source:HGNC Symbol;Acc:HGNC:23794]
chr3	111577658	111577744	87	7	0.454997	0.376862	0.078135	16.6847	promoter-TSS (ENST00000412622)	-326	ENST00000412622	chr3-111578237-111578739-CpG:_59-CGI	493	ENSG00000144824	PHLDB2	pleckstrin homology-like domain, family B, member 2 [Source:HGNC Symbol;Acc:HGNC:29573]
chrX	12994223	12994281	59	7	0.267584	0.167684	0.0998998	16.6771	5' UTR (ENST00000380636, exon 1 of 2)	475	ENST00000380633	chrX-12993107-12994599-CpG:_114-CGI	0	ENSG00000205542	TMSB4X	thymosin beta 4, X-linked [Source:HGNC Symbol;Acc:HGNC:11881]
chr16	56703544	56703603	60	9	0.124305	0.0643313	0.0599741	16.6725	promoter-TSS (ENST00000332374)	-153	ENST00000332374	chr16-56703387-56703648-CpG:_27-CGI	0	ENSG00000205358	MT1H	metallothionein 1H [Source:HGNC Symbol;Acc:HGNC:7400]
chr7	89950442	89950519	78	7	0.0930069	0.0361053	0.0569017	16.6611	intron (ENST00000445784, intron 2 of 2)	8670	ENST00000445784	chr7-89950258-89950778-CpG:_59-CGI	0	ENSG00000225498	AC002064.5	-
chrX	118828122	118828176	55	5	0.581103	0.406551	0.174552	16.6555	promoter-TSS (ENST00000489216)	-816	ENST00000360156	chrX-118828038-118828257-CpG:_18-CGI	0	ENSG00000125354	2024-09-06	septin 6 [Source:HGNC Symbol;Acc:HGNC:15848]
chr5	74161167	74161249	83	8	0.393042	0.310618	0.0824231	16.6441	5' UTR (ENST00000506954, exon 1 of 4)	256	ENST00000506954	chr5-74161536-74162716-CpG:_148-CGI	287	ENSG00000198780	FAM169A	family with sequence similarity 169 member A [Source:HGNC Symbol;Acc:HGNC:29138]
chr7	150870159	150870229	71	5	0.464757	0.312653	0.152104	16.6275	Intergenic	-5559	ENST00000297537	chr7-150869765-150870165-CpG:_36-CGI	0	NA	NA	NA
chr1	16534178	16534249	72	8	0.494937	0.606642	-0.111705	-16.6253	exon (ENST00000421561, exon 4 of 9)	-1175	ENST00000449495	chr1-16532917-16534580-CpG:_124-CGI	0	ENSG00000142632	ARHGEF19	Rho guanine nucleotide exchange factor 19 [Source:HGNC Symbol;Acc:HGNC:26604]
chr6	31651095	31651222	128	6	0.380574	0.232836	0.147738	16.6053	intron (ENST00000375863, intron 1 of 3)	659	ENST00000375860	chr6-31650648-31651292-CpG:_46-CGI	0	ENSG00000204428	LY6G5C	lymphocyte antigen 6 complex, locus G5C [Source:HGNC Symbol;Acc:HGNC:13932]
chr2	137084857	137084979	123	6	0.524464	0.644085	-0.11962	-16.6024	Intergenic	-209183	ENST00000241393	chr2-137181061-137181301-CpG:_23-CGI	96082	NA	NA	NA
chrX	135055756	135055830	75	9	0.383523	0.309956	0.0735671	16.595	exon (ENST00000433339, exon 2 of 5)	313	ENST00000433339	chrX-135055671-135056158-CpG:_44-CGI	0	ENSG00000169446	MMGT1	membrane magnesium transporter 1 [Source:HGNC Symbol;Acc:HGNC:28100]
chr6	26614750	26614851	102	8	0.0858356	0.0388402	0.0469954	16.5939	Intergenic	17620	ENST00000274849	chr6-26614013-26614851-CpG:_63-CGI	0	NA	NA	NA
chrX	132550385	132550444	60	6	0.44281	0.326829	0.115981	16.5669	promoter-TSS (ENST00000370828)	-896	ENST00000370828	chrX-132547567-132550284-CpG:_233-CGI	-100	ENSG00000076716	GPC4	glypican 4 [Source:HGNC Symbol;Acc:HGNC:4452]
chr20	61562927	61562992	66	6	0.6582	0.531651	0.126549	16.5284	intron (ENST00000266071, intron 1 of 6)	-5104	ENST00000395340	chr20-61560433-61560954-CpG:_50-CGI	-1972	ENSG00000101191	DIDO1	death inducer-obliterator 1 [Source:HGNC Symbol;Acc:HGNC:2680]
chr10	21813508	21813801	294	7	0.186066	0.108699	0.0773674	16.5033	intron (ENST00000449193, intron 1 of 3)	957	ENST00000449193	chr10-21814786-21815716-CpG:_91-CGI	985	ENSG00000180592	SKIDA1	SKI/DACH domain containing 1 [Source:HGNC Symbol;Acc:HGNC:32697]
chr7	51538940	51539085	146	9	0.198036	0.139831	0.058205	16.4782	Intergenic	-142935	ENST00000414409	chr7-51456541-51456834-CpG:_23-CGI	-82105	NA	NA	NA
chrX	47004791	47004894	104	9	0.417053	0.332768	0.0842849	16.4766	promoter-TSS (ENST00000377811)	61	ENST00000377811	chrX-47003750-47004987-CpG:_103-CGI	0	ENSG00000147123	NDUFB11	NADH:ubiquinone oxidoreductase subunit B11 [Source:HGNC Symbol;Acc:HGNC:20372]
chr10	674461	674543	83	7	0.826922	0.744999	0.0819226	16.4637	promoter-TSS (ENST00000451601)	-76	ENST00000451601	chr10-678262-679515-CpG:_96-CGI	3719	ENSG00000225140	RP11-809C18.3	-
chr19	856000	856108	109	9	0.775127	0.690602	0.0845249	16.4516	exon (ENST00000263621, exon 5 of 5)	-3399	ENST00000327726	chr19-855526-856146-CpG:_48-CGI	0	ENSG00000197561	ELANE	elastase, neutrophil expressed [Source:HGNC Symbol;Acc:HGNC:3309]
chr1	1871947	1872048	102	11	0.829113	0.875125	-0.0460119	-16.4342	intron (ENST00000493964, intron 5 of 20)	15157	ENST00000493964	chr1-1874715-1875015-CpG:_25-CGI	2667	ENSG00000142609	CFAP74	cilia and flagella associated protein 74 [Source:HGNC Symbol;Acc:HGNC:29368]
chr7	127670910	127670994	85	7	0.384283	0.2763	0.107983	16.4339	intron (ENST00000476782, intron 2 of 2)	106	ENST00000494115	chr7-127671158-127672853-CpG:_156-CGI	164	ENSG00000128594	LRRC4	leucine rich repeat containing 4 [Source:HGNC Symbol;Acc:HGNC:15586]
chr6	50787395	50787475	81	9	0.0792714	0.0399055	0.0393659	16.4037	intron (ENST00000393655, intron 1 of 6)	996	ENST00000263046	chr6-50787286-50788091-CpG:_68-CGI	0	ENSG00000008196	TFAP2B	transcription factor AP-2 beta (activating enhancer binding protein 2 beta) [Source:HGNC Symbol;Acc:HGNC:11743]
chr22	38610423	38610474	52	8	0.512876	0.390119	0.122757	16.3986	exon (ENST00000538320, exon 3 of 3)	906	ENST00000407965	chr22-38610335-38610828-CpG:_62-CGI	0	ENSG00000185022	MAFF	v-maf avian musculoaponeurotic fibrosarcoma oncogene homolog F [Source:HGNC Symbol;Acc:HGNC:6780]
chr2	74726909	74727011	103	10	0.151427	0.100488	0.0509393	16.3799	promoter-TSS (ENST00000479098)	-117	ENST00000377566	chr2-74725039-74727038-CpG:_161-CGI	0	ENSG00000258821
chr17	37322052	37322125	74	7	0.314085	0.229371	0.0847143	16.3658	promoter-TSS (ENST00000269586)	-75	ENST00000269586	chr17-37321482-37322099-CpG:_51-CGI	0	ENSG00000141748	ARL5C	ADP ribosylation factor like GTPase 5C [Source:HGNC Symbol;Acc:HGNC:31111]
chr17	56355413	56355488	76	7	0.641676	0.527081	0.114595	16.3643	exon (ENST00000340482, exon 6 of 11)	2846	ENST00000225275	chr17-56355207-56355502-CpG:_23-CGI	0	ENSG00000005381	MPO	myeloperoxidase [Source:HGNC Symbol;Acc:HGNC:7218]
chr13	26042735	26042954	220	9	0.200521	0.145463	0.0550578	16.3557	promoter-TSS (ENST00000255283)	-269	ENST00000255283	chr13-26042693-26043486-CpG:_69-CGI	0	ENSG00000132932	ATP8A2	ATPase, aminophospholipid transporter, class I, type 8A, member 2 [Source:HGNC Symbol;Acc:HGNC:13533]
chrX	68049806	68049868	63	7	0.36708	0.257364	0.109717	16.3104	intron (ENST00000204961, intron 1 of 4)	997	ENST00000204961	chrX-68048659-68050252-CpG:_154-CGI	0	ENSG00000090776	EFNB1	ephrin-B1 [Source:HGNC Symbol;Acc:HGNC:3226]
chr2	223164832	223164891	60	7	0.252043	0.180716	0.0713272	16.3058	intron (ENST00000295226, intron 1 of 1)	-1146	ENST00000336840	chr2-223162946-223163912-CpG:_75-CGI	-919	ENSG00000163081	CCDC140	coiled-coil domain containing 140 [Source:HGNC Symbol;Acc:HGNC:26514]
chrX	40005229	40005287	59	8	0.17499	0.117684	0.0573058	16.3042	intron (ENST00000406200, intron 1 of 8)	624	ENST00000412952	chrX-40005040-40007066-CpG:_167-CGI	0	ENSG00000183337	BCOR	BCL6 corepressor [Source:HGNC Symbol;Acc:HGNC:20893]
chr6	170602588	170602683	96	8	0.166966	0.100184	0.0667818	16.3023	intron (ENST00000540480, intron 1 of 10)	-1774	ENST00000537664	chr6-170598214-170601222-CpG:_314-CGI	-1365	ENSG00000112584	FAM120B	family with sequence similarity 120B [Source:HGNC Symbol;Acc:HGNC:21109]
chr14	54686272	54686327	56	8	0.272043	0.184586	0.0874568	16.2833	Intergenic	-177374	ENST00000335183	chr14-54863423-54864254-CpG:_82-CGI	177096	NA	NA	NA
chr2	237489098	237489201	104	7	0.869712	0.788492	0.0812195	16.2776	exon (ENST00000272928, exon 2 of 2)	10865	ENST00000272928	chr2-237476311-237477263-CpG:_68-CGI	-11834	ENSG00000144476	ACKR3	atypical chemokine receptor 3 [Source:HGNC Symbol;Acc:HGNC:23692]
chr17	71361824	71361960	137	8	0.507244	0.601261	-0.0940169	-16.2741	intron (ENST00000388726, intron 36 of 43)	48902	ENST00000424778	chr17-71306975-71308682-CpG:_161-CGI	-53141	ENSG00000069188	SDK2	sidekick cell adhesion molecule 2 [Source:HGNC Symbol;Acc:HGNC:19308]
chr19	2488299	2488385	87	8	0.136309	0.0778444	0.0584643	16.2685	Intergenic	11988	ENST00000593043	chr19-2488287-2488570-CpG:_26-CGI	0	NA	NA	NA
chr14	101292602	101292709	108	8	0.453951	0.376424	0.0775265	16.2618	intron (ENST00000424076, intron 1 of 6)	170	ENST00000412736	chr14-101292043-101292709-CpG:_45-CGI	0	ENSG00000214548	MEG3	maternally expressed 3 (non-protein coding) [Source:HGNC Symbol;Acc:HGNC:14575]
chr11	67070518	67070622	105	8	0.0965727	0.0429129	0.0536598	16.2604	promoter-TSS (ENST00000376757)	-349	ENST00000308127	chr11-67070807-67071801-CpG:_95-CGI	185	ENSG00000172830	SSH3	slingshot protein phosphatase 3 [Source:HGNC Symbol;Acc:HGNC:30581]
chrX	136655922	136655985	64	8	0.345583	0.272723	0.0728598	16.258	intron (ENST00000370606, intron 2 of 2)	7276	ENST00000370606	chrX-136655909-136657085-CpG:_111-CGI	0	ENSG00000156925	ZIC3	Zic family member 3 [Source:HGNC Symbol;Acc:HGNC:12874]
chr19	33794927	33794983	57	6	0.173488	0.0882557	0.0852327	16.2572	promoter-TSS (ENST00000593041)	-987	ENST00000593041	chr19-33792061-33794944-CpG:_291-CGI	0	ENSG00000267130	CTD-2540B15.9	-
chr17	1396863	1396999	137	6	0.332373	0.213733	0.11864	16.256	promoter-TSS (ENST00000359786)	-825	ENST00000359786	chr17-1395119-1395372-CpG:_27-CGI	-1490	ENSG00000197879	MYO1C	myosin IC [Source:HGNC Symbol;Acc:HGNC:7597]
chr1	53558524	53558630	107	7	0.888429	0.795663	0.092766	16.2369	intron (ENST00000371494, intron 6 of 10)	-7403	ENST00000447867	chr1-53558388-53558642-CpG:_18-CGI	0	ENSG00000162383	SLC1A7	solute carrier family 1 (glutamate transporter), member 7 [Source:HGNC Symbol;Acc:HGNC:10945]
chr17	72915835	72915909	75	6	0.704183	0.578293	0.12589	16.2323	exon (ENST00000319642, exon 2 of 3)	3479	ENST00000319642	chr17-72915568-72916510-CpG:_86-CGI	0	ENSG00000182040	USH1G	Usher syndrome 1G (autosomal recessive) [Source:HGNC Symbol;Acc:HGNC:16356]
chr22	32439139	32439255	117	7	0.369927	0.256166	0.11376	16.2259	5' UTR (ENST00000266088, exon 1 of 15)	178	ENST00000266088	chr22-32439046-32439442-CpG:_29-CGI	0	ENSG00000100170	SLC5A1	solute carrier family 5 (sodium/glucose cotransporter), member 1 [Source:HGNC Symbol;Acc:HGNC:11036]
chr11	119043621	119043686	66	7	0.885873	0.804541	0.0813326	16.2119	exon (ENST00000409265, exon 4 of 10)	1588	ENST00000525863	chr11-119039429-119039944-CpG:_59-CGI	-3676	ENSG00000160703	NLRX1	NLR family member X1 [Source:HGNC Symbol;Acc:HGNC:29890]
chrX	154033717	154033775	59	5	0.492285	0.319916	0.172369	16.2096	promoter-TSS (ENST00000453245)	14	ENST00000453245	chrX-154033366-154033935-CpG:_61-CGI	0	ENSG00000130830	MPP1	membrane protein, palmitoylated 1 [Source:HGNC Symbol;Acc:HGNC:7219]
chr2	157179435	157179513	79	7	0.256785	0.161962	0.0948231	16.2095	Intergenic	7159	ENST00000406048	chr2-157176251-157177346-CpG:_82-CGI	-2088	NA	NA	NA
chrX	51149436	51149712	277	7	0.903686	0.817874	0.0858122	16.2089	promoter-TSS (ENST00000342995)	-193	ENST00000342995	chrX-51149661-51150911-CpG:_96-CGI	0	ENSG00000187690	CXorf67	chromosome X open reading frame 67 [Source:HGNC Symbol;Acc:HGNC:33738]
chr6	28601313	28601378	66	7	0.666858	0.529917	0.13694	16.2058	Intergenic	15498	ENST00000456103	chr6-28602853-28603295-CpG:_32-CGI	1475	NA	NA	NA
chr13	114875200	114875292	93	8	0.824718	0.746433	0.0782847	16.1981	intron (ENST00000542651, intron 1 of 10)	22781	ENST00000542651	chr13-114875198-114875418-CpG:_19-CGI	0	ENSG00000185989	RASA3	RAS p21 protein activator 3 [Source:HGNC Symbol;Acc:HGNC:20331]
chr15	23932258	23932320	63	6	0.419792	0.296948	0.122844	16.1892	exon (ENST00000331837, exon 1 of 1)	161	ENST00000331837	chr15-23931559-23932547-CpG:_95-CGI	0	ENSG00000182636	NDN	necdin, MAGE family member [Source:HGNC Symbol;Acc:HGNC:7675]
chr16	85845717	85845801	85	7	0.404917	0.295403	0.109514	16.1803	Intergenic	10951	ENST00000564903	chr16-85845625-85845831-CpG:_16-CGI	0	NA	NA	NA
chr1	149718522	149718604	83	7	0.226788	0.153668	0.07312	16.1745	Intergenic	-19958	ENST00000432978	chr1-149718542-149718918-CpG:_34-CGI	0	NA	NA	NA
chr16	924637	924719	83	7	0.914529	0.833918	0.0806118	16.1709	intron (ENST00000570014, intron 6 of 6)	-9102	ENST00000569106	chr16-924514-924835-CpG:_25-CGI	0	ENSG00000103227	LMF1	lipase maturation factor 1 [Source:HGNC Symbol;Acc:HGNC:14154]
chr7	2773783	2773842	60	6	0.47966	0.297544	0.182116	16.1562	intron (ENST00000407904, intron 3 of 4)	28962	ENST00000396960	chr7-2774444-2774655-CpG:_16-CGI	602	ENSG00000146535	GNA12	guanine nucleotide binding protein (G protein) alpha 12 [Source:HGNC Symbol;Acc:HGNC:4380]
chr7	151831080	151831181	102	7	0.848666	0.914371	-0.0657043	-16.145	TTS (ENST00000262189)	8754	ENST00000485655	chr7-151828355-151828642-CpG:_21-CGI	-2437	ENSG00000055609	KMT2C	lysine (K)-specific methyltransferase 2C [Source:HGNC Symbol;Acc:HGNC:13726]
chr20	22566902	22566986	85	7	0.22041	0.142609	0.0778015	16.1319	promoter-TSS (ENST00000377115)	-851	ENST00000377115	chr20-22566821-22567055-CpG:_20-CGI	0	ENSG00000125798	FOXA2	forkhead box A2 [Source:HGNC Symbol;Acc:HGNC:5022]
chr2	219922165	219922260	96	9	0.121172	0.0771163	0.0440554	16.1142	exon (ENST00000295731, exon 2 of 3)	2977	ENST00000295731	chr2-219922154-219923130-CpG:_69-CGI	0	ENSG00000163501	IHH	indian hedgehog [Source:HGNC Symbol;Acc:HGNC:5956]
chr2	241371516	241371601	86	5	0.702948	0.563384	0.139564	16.0968	Intergenic	-3530	ENST00000264039	chr2-241374410-241376320-CpG:_190-CGI	2809	NA	NA	NA
chrX	153235159	153235281	123	6	0.419763	0.301887	0.117876	16.0767	intron (ENST00000438219, intron 1 of 1)	444	ENST00000438219	chrX-153236071-153238480-CpG:_237-CGI	790	ENSG00000235802	HCFC1-AS1	HCFC1 antisense RNA 1 [Source:HGNC Symbol;Acc:HGNC:40273]
chr2	239037317	239037368	52	4	0.748241	0.521455	0.226785	16.0461	intron (ENST00000409506, intron 2 of 3)	1306	ENST00000423032	chr2-239037357-239037583-CpG:_21-CGI	0	ENSG00000144488	ESPNL	espin-like [Source:HGNC Symbol;Acc:HGNC:27937]
chrX	40010469	40011111	643	8	0.492327	0.377772	0.114555	16.029	intron (ENST00000406200, intron 1 of 8)	-4908	ENST00000412952	chrX-40010919-40016203-CpG:_409-CGI	0	ENSG00000183337	BCOR	BCL6 corepressor [Source:HGNC Symbol;Acc:HGNC:20893]
chr18	59221845	59221914	70	9	0.66774	0.564932	0.102808	16.0286	TTS (ENST00000587582)	4780	ENST00000587582	chr18-59221451-59221986-CpG:_64-CGI	0	ENSG00000101542	CDH20	cadherin 20, type 2 [Source:HGNC Symbol;Acc:HGNC:1760]
chr1	152161323	152161416	94	7	0.172151	0.301464	-0.129313	-16.0151	promoter-TSS (ENST00000420707)	-458	ENST00000420707	chr1-152161321-152161928-CpG:_51-CGI	0	ENSG00000237975	FLG-AS1	FLG antisense RNA 1 [Source:HGNC Symbol;Acc:HGNC:27913]
chr19	42509992	42510076	85	7	0.942832	0.899182	0.0436493	16.0069	exon (ENST00000301218, exon 16 of 19)	-8385	ENST00000473086	chr19-42509859-42510094-CpG:_20-CGI	0	ENSG00000105737	GRIK5	glutamate receptor, ionotropic, kainate 5 [Source:HGNC Symbol;Acc:HGNC:4583]
chrX	56259528	56259632	105	6	0.372627	0.271896	0.100731	15.9952	promoter-TSS (ENST00000468660)	100	ENST00000468660	chrX-56258951-56259159-CpG:_17-CGI	-368	ENSG00000102349	KLF8	Kruppel-like factor 8 [Source:HGNC Symbol;Acc:HGNC:6351]
chr6	168391396	168391459	64	11	0.963166	0.928862	0.0343035	15.9806	Intergenic	6330	ENST00000414364	chr6-168390573-168391565-CpG:_83-CGI	0	NA	NA	NA
chr2	157176389	157176455	67	6	0.294311	0.203432	0.090879	15.9743	Intergenic	10211	ENST00000406048	chr2-157176251-157177346-CpG:_82-CGI	0	NA	NA	NA
chr7	35294431	35294487	57	9	0.216406	0.158362	0.0580432	15.9526	promoter-TSS (ENST00000408931)	-701	ENST00000408931	chr7-35292985-35294674-CpG:_124-CGI	0	ENSG00000164532	TBX20	T-box 20 [Source:HGNC Symbol;Acc:HGNC:11598]
chrX	30327587	30327660	74	8	0.367213	0.278603	0.0886104	15.9503	promoter-TSS (ENST00000453287)	92	ENST00000378970	chrX-30326439-30327668-CpG:_116-CGI	0	ENSG00000169297	NR0B1	nuclear receptor subfamily 0 group B member 1 [Source:HGNC Symbol;Acc:HGNC:7960]
chr4	56685919	56685996	78	7	0.140806	0.0800459	0.0607606	15.9467	promoter-TSS (ENST00000504250)	-212	ENST00000504250	chr4-56659626-56660144-CpG:_44-CGI	-25774	ENSG00000250821	RP11-345F18.1	-
chrX	152875301	152875861	561	7	0.414949	0.31634	0.0986089	15.8842	promoter-TSS (ENST00000446370)	-568	ENST00000446370	chrX-152875299-152876145-CpG:_68-CGI	0	ENSG00000228616	RP11-66N11.7	-
chr7	84815367	84815418	52	8	0.0692435	0.0329334	0.0363101	15.8715	intron (ENST00000444867, intron 1 of 9)	779	ENST00000444867	chr7-84814839-84816242-CpG:_94-CGI	0	ENSG00000153993	SEMA3D	sema domain, immunoglobulin domain (Ig), short basic domain, secreted, (semaphorin) 3D [Source:HGNC Symbol;Acc:HGNC:10726]
chr5	140098393	140098538	146	6	0.592465	0.731178	-0.138713	-15.8684	Intergenic	18546	ENST00000274712	chr5-140070804-140071328-CpG:_45-CGI	-27064	NA	NA	NA
chr2	179387769	179387863	95	7	0.214944	0.122675	0.092269	15.8589	promoter-TSS (ENST00000592600)	74	ENST00000587568	chr2-179344852-179345483-CpG:_78-CGI	-42285	ENSG00000237298	TTN-AS1	TTN antisense RNA 1 [Source:HGNC Symbol;Acc:HGNC:44124]
chr4	85404942	85405044	103	7	0.365933	0.264674	0.101259	15.8348	Intergenic	13110	ENST00000515820	chr4-85404986-85405252-CpG:_20-CGI	0	NA	NA	NA
chr3	49331927	49332036	110	7	0.768695	0.842444	-0.0737494	-15.8333	exon (ENST00000265560, exon 14 of 22)	-16639	ENST00000343010	chr3-49314437-49314815-CpG:_39-CGI	-17111	ENSG00000114316	USP4	ubiquitin specific peptidase 4 (proto-oncogene) [Source:HGNC Symbol;Acc:HGNC:12627]
chr2	164593291	164593499	209	8	0.0788814	0.035192	0.0436895	15.8321	promoter-TSS (ENST00000409634)	-873	ENST00000409634	chr2-164592917-164593511-CpG:_57-CGI	0	ENSG00000182263	FIGN	fidgetin [Source:HGNC Symbol;Acc:HGNC:13285]
chr4	152967030	152967086	57	8	0.187232	0.128476	0.0587557	15.8282	Intergenic	89903	ENST00000513759	chr4-152682041-152682293-CpG:_22-CGI	-284736	NA	NA	NA
chr7	134516774	134516844	71	7	0.889411	0.77846	0.110951	15.811	intron (ENST00000361675, intron 1 of 14)	-11826	ENST00000445569	chr7-134671119-134671750-CpG:_63-CGI	154275	ENSG00000122786	CALD1	caldesmon 1 [Source:HGNC Symbol;Acc:HGNC:1441]
chr7	1142753	1142829	77	8	0.683206	0.787706	-0.104499	-15.8089	intron (ENST00000397100, intron 2 of 4)	15068	ENST00000397088	chr7-1142631-1142862-CpG:_18-CGI	0	ENSG00000146540	C7orf50	chromosome 7 open reading frame 50 [Source:HGNC Symbol;Acc:HGNC:22421]
chrX	122866914	122866985	72	8	0.407472	0.343172	0.0643004	15.8052	promoter-TSS (ENST00000355725)	-43	ENST00000355725	chrX-122866199-122867097-CpG:_75-CGI	0	ENSG00000125676	THOC2	THO complex 2 [Source:HGNC Symbol;Acc:HGNC:19073]
chr1	1099864	1099934	71	6	0.715092	0.830101	-0.115008	-15.8028	Intergenic	-9384	ENST00000379290	chr1-1098043-1100584-CpG:_183-CGI	0	NA	NA	NA
chr16	2286878	2286956	79	9	0.110259	0.0615145	0.0487444	15.7944	promoter-TSS (ENST00000594097)	-3	ENST00000564055	chr16-2286600-2288073-CpG:_154-CGI	0	ENSG00000259780	RP11-304L19.12	-
chrX	38663808	38663865	58	8	0.436118	0.350474	0.0856446	15.7904	promoter-TSS (ENST00000436893)	-700	ENST00000436893	chrX-38662906-38664764-CpG:_150-CGI	0	ENSG00000238123	MID1IP1-AS1	MID1IP1 antisense RNA 1 [Source:HGNC Symbol;Acc:HGNC:40932]
chrX	100645696	100645804	109	7	0.384807	0.296949	0.0878577	15.7858	promoter-TSS (ENST00000553110)	-62	ENST00000427805	chrX-100645780-100646107-CpG:_30-CGI	0	ENSG00000241343	RPL36A	ribosomal protein L36a [Source:HGNC Symbol;Acc:HGNC:10359]
chr17	59482465	59482544	80	8	0.273297	0.152038	0.121258	15.7751	intron (ENST00000240328, intron 5 of 6)	-4900	ENST00000585765	chr17-59473060-59483266-CpG:_742-CGI	0	ENSG00000121068	TBX2	T-box 2 [Source:HGNC Symbol;Acc:HGNC:11597]
chr10	5488595	5488686	92	9	0.102689	0.0538558	0.0488334	15.7721	promoter-TSS (ENST00000449083)	66	ENST00000380359	chr10-5488484-5488686-CpG:_18-CGI	0	ENSG00000173848	NET1	neuroepithelial cell transforming 1 [Source:HGNC Symbol;Acc:HGNC:14592]
chr6	134497574	134497669	96	7	0.103806	0.0440953	0.0597106	15.7627	promoter-TSS (ENST00000413996)	-492	ENST00000413996	chr6-134497536-134497756-CpG:_25-CGI	0	ENSG00000118515	SGK1	serum/glucocorticoid regulated kinase 1 [Source:HGNC Symbol;Acc:HGNC:10810]
chr4	2927752	2927912	161	9	0.910073	0.862864	0.0472092	15.7278	exon (ENST00000536424, exon 3 of 4)	7842	ENST00000514800	chr4-2928053-2928271-CpG:_17-CGI	141	ENSG00000087274	ADD1	adducin 1 [Source:HGNC Symbol;Acc:HGNC:243]
chr1	71512596	71512661	66	7	0.312771	0.226112	0.0866596	15.7183	exon (ENST00000354608, exon 1 of 5)	653	ENST00000354608	chr1-71512224-71513804-CpG:_142-CGI	0	ENSG00000050628	PTGER3	prostaglandin E receptor 3 [Source:HGNC Symbol;Acc:HGNC:9595]
chr12	103696210	103696309	100	9	0.122065	0.0693112	0.0527536	15.6963	exon (ENST00000548048, exon 9 of 9)	-123806	ENST00000548594	chr12-103696090-103696418-CpG:_29-CGI	0	ENSG00000179088	C12orf42	chromosome 12 open reading frame 42 [Source:HGNC Symbol;Acc:HGNC:24729]
chr5	179816948	179817002	55	6	0.779456	0.681335	0.098121	15.6876	Intergenic	-36588	ENST00000253778	chr5-179816662-179817005-CpG:_24-CGI	0	NA	NA	NA
chr2	430840	430930	91	7	0.295093	0.170307	0.124786	15.678	Intergenic	9752	ENST00000449621	chr2-426472-427581-CpG:_128-CGI	-3258	NA	NA	NA
chr1	6645040	6645172	133	6	0.756447	0.645396	0.111051	15.6713	intron (ENST00000377674, intron 3 of 10)	4958	ENST00000488936	chr1-6639427-6640361-CpG:_80-CGI	-4678	ENSG00000204859	ZBTB48	zinc finger and BTB domain containing 48 [Source:HGNC Symbol;Acc:HGNC:4930]
chr6	75828641	75828856	216	6	0.777165	0.868842	-0.0916772	-15.6697	promoter-TSS (ENST00000493109)	26	ENST00000493109	chr6-75794880-75795088-CpG:_28-CGI	-33552	ENSG00000111799	COL12A1	collagen, type XII, alpha 1 [Source:HGNC Symbol;Acc:HGNC:2188]
chr16	54365104	54365287	184	5	0.66548	0.529869	0.135611	15.6662	Intergenic	39382	ENST00000566649	chr16-54325040-54325703-CpG:_51-CGI	-39400	NA	NA	NA
chr20	62198575	62198653	79	9	0.627978	0.502713	0.125265	15.6632	exon (ENST00000427522, exon 1 of 14)	813	ENST00000427522	chr20-62193966-62198985-CpG:_381-CGI	0	ENSG00000130589	HELZ2	helicase with zinc finger 2, transcriptional coactivator [Source:HGNC Symbol;Acc:HGNC:30021]
chr1	36574739	36574857	119	6	0.235087	0.129197	0.10589	15.6632	intron (ENST00000397799, intron 2 of 3)	-8948	ENST00000303143	chr1-36590761-36591121-CpG:_47-CGI	15904	ENSG00000171812	COL8A2	collagen, type VIII, alpha 2 [Source:HGNC Symbol;Acc:HGNC:2216]
chr6	1393095	1393173	79	8	0.272872	0.170039	0.102833	15.6613	intron (ENST00000259806, intron 1 of 1)	3065	ENST00000259806	chr6-1393049-1394170-CpG:_105-CGI	0	ENSG00000137273	FOXF2	forkhead box F2 [Source:HGNC Symbol;Acc:HGNC:3810]
chr15	63614013	63614085	73	8	0.939826	0.887299	0.0525275	15.6603	3' UTR (ENST00000178638, exon 11 of 11)	44232	ENST00000560353	chr15-63613667-63614085-CpG:_32-CGI	0	ENSG00000074410	CA12	carbonic anhydrase XII [Source:HGNC Symbol;Acc:HGNC:1371]
chr10	102419197	102419263	67	9	0.157592	0.109013	0.0485791	15.6509	Intergenic	-86238	ENST00000428433	chr10-102419147-102419668-CpG:_46-CGI	0	NA	NA	NA
chr19	5799394	5799523	130	7	0.471506	0.332575	0.138931	15.6506	Intergenic	-8209	ENST00000309061	chr19-5799289-5799542-CpG:_20-CGI	0	NA	NA	NA
chr3	182898953	182899010	58	5	0.806201	0.64852	0.157681	15.6501	intron (ENST00000328913, intron 27 of 29)	-17354	ENST00000476015	chr3-182896920-182897381-CpG:_49-CGI	-1571	ENSG00000053524	MCF2L2	MCF.2 cell line derived transforming sequence-like 2 [Source:HGNC Symbol;Acc:HGNC:30319]
chr10	23462424	23462487	64	8	0.0780593	0.0323025	0.0457568	15.6492	Intergenic	-18801	ENST00000376504	chr10-23462224-23463889-CpG:_163-CGI	0	NA	NA	NA
chr20	62198836	62198907	72	8	0.349779	0.21729	0.13249	15.6387	exon (ENST00000427522, exon 1 of 14)	556	ENST00000427522	chr20-62193966-62198985-CpG:_381-CGI	0	ENSG00000130589	HELZ2	helicase with zinc finger 2, transcriptional coactivator [Source:HGNC Symbol;Acc:HGNC:30021]
chr17	1838419	1838495	77	7	0.913219	0.853763	0.0594553	15.6334	TTS (ENST00000331238)	56128	ENST00000574049	chr17-1837587-1837859-CpG:_19-CGI	-559	ENSG00000185924	RTN4RL1	reticulon 4 receptor-like 1 [Source:HGNC Symbol;Acc:HGNC:21329]
chr3	153840101	153840177	77	8	0.101397	0.0516486	0.049748	15.6301	exon (ENST00000465817, exon 2 of 5)	910	ENST00000465817	chr3-153838787-153840380-CpG:_132-CGI	0	ENSG00000114790	ARHGEF26	Rho guanine nucleotide exchange factor 26 [Source:HGNC Symbol;Acc:HGNC:24490]
chr22	38092831	38092897	67	7	0.107978	0.0646089	0.0433692	15.6104	promoter-TSS (ENST00000406386)	-147	ENST00000406386	chr22-38082302-38082796-CpG:_48-CGI	-10034	ENSG00000100106	TRIOBP	TRIO and F-actin binding protein [Source:HGNC Symbol;Acc:HGNC:17009]
chr12	1609464	1609550	87	6	0.317916	0.236361	0.0815544	15.6103	TTS (ENST00000515614)	6977	ENST00000515614	chr12-1639033-1640750-CpG:_190-CGI	29483	ENSG00000249628	LINC00942	long intergenic non-protein coding RNA 942 [Source:HGNC Symbol;Acc:HGNC:48636]
chr3	159557780	159557856	77	7	0.50595	0.386987	0.118963	15.6036	5' UTR (ENST00000445224, exon 1 of 7)	168	ENST00000445224	chr3-159480946-159483023-CpG:_176-CGI	-74756	ENSG00000151967	SCHIP1	schwannomin interacting protein 1 [Source:HGNC Symbol;Acc:HGNC:15678]
chr21	46889988	46890077	90	8	0.857387	0.920216	-0.0628293	-15.6035	intron (ENST00000355480, intron 2 of 40)	14608	ENST00000359759	chr21-46890848-46891115-CpG:_25-CGI	771	ENSG00000182871	COL18A1	collagen, type XVIII, alpha 1 [Source:HGNC Symbol;Acc:HGNC:2195]
chr8	141552229	141552313	85	6	0.399222	0.249622	0.1496	15.6011	intron (ENST00000519980, intron 14 of 17)	-12671	ENST00000560295	chr8-141545521-141545749-CpG:_18-CGI	-6479	ENSG00000123908	AGO2	argonaute 2, RISC catalytic component [Source:HGNC Symbol;Acc:HGNC:3263]
chr11	77299957	77300015	59	6	0.5688	0.701469	-0.132669	-15.5974	promoter-TSS (ENST00000313578)	-694	ENST00000313578	chr11-77300360-77301391-CpG:_88-CGI	345	ENSG00000178301	AQP11	aquaporin 11 [Source:HGNC Symbol;Acc:HGNC:19940]
chr11	837914	838011	98	6	0.863796	0.788451	0.0753452	15.5661	TTS (ENST00000529810)	1899	ENST00000528011	chr11-842293-843396-CpG:_125-CGI	4282	ENSG00000177697	CD151	CD151 molecule (Raph blood group) [Source:HGNC Symbol;Acc:HGNC:1630]
chr3	194118182	194118269	88	7	0.22911	0.125799	0.103311	15.5445	exon (ENST00000323007, exon 2 of 2)	858	ENST00000401815	chr3-194117601-194118988-CpG:_109-CGI	0	ENSG00000178732	GP5	glycoprotein V (platelet) [Source:HGNC Symbol;Acc:HGNC:4443]
chr6	126067977	126068049	73	7	0.184619	0.09948	0.0851392	15.5263	promoter-TSS (ENST00000368365)	-797	ENST00000368365	chr6-126068722-126071320-CpG:_230-CGI	673	ENSG00000135547	HEY2	hes-related family bHLH transcription factor with YRPW motif 2 [Source:HGNC Symbol;Acc:HGNC:4881]
chr1	86043688	86043746	59	7	0.102562	0.0585902	0.0439721	15.5227	5' UTR (ENST00000535924, exon 1 of 7)	216	ENST00000535924	chr1-86042229-86042935-CpG:_73-CGI	-752	ENSG00000153904	DDAH1	dimethylarginine dimethylaminohydrolase 1 [Source:HGNC Symbol;Acc:HGNC:2715]
chr5	102898311	102898464	154	6	0.0668075	0.0226378	0.0441696	15.5206	intron (ENST00000507423, intron 1 of 6)	103	ENST00000507423	chr5-102594435-102595550-CpG:_127-CGI	-302760	ENSG00000112874	NUDT12	nudix hydrolase 12 [Source:HGNC Symbol;Acc:HGNC:18826]
chr16	54321746	54321803	58	8	0.0850425	0.0473076	0.0377349	15.5183	Intergenic	-1099	ENST00000329734	chr16-54317821-54324604-CpG:_490-CGI	0	NA	NA	NA
chr7	75610828	75610939	112	6	0.908058	0.827227	0.0808304	15.5153	promoter-TSS (ENST00000439269)	-346	ENST00000439269	chr7-75623357-75624164-CpG:_74-CGI	12418	ENSG00000127948	POR	P450 (cytochrome) oxidoreductase [Source:HGNC Symbol;Acc:HGNC:9208]
chr19	611253	611321	69	6	0.381029	0.268591	0.112437	15.5071	intron (ENST00000251287, intron 5 of 7)	5872	ENST00000591847	chr19-611291-611579-CpG:_22-CGI	0	ENSG00000099822	HCN2	hyperpolarization activated cyclic nucleotide gated potassium channel 2 [Source:HGNC Symbol;Acc:HGNC:4846]
chr8	101912297	101912371	75	6	0.577204	0.7054	-0.128196	-15.5069	Intergenic	34949	ENST00000522819	chr8-101962644-101965427-CpG:_238-CGI	50273	NA	NA	NA
chr7	148982529	148982596	68	7	0.0517406	0.0111364	0.0406042	15.4993	TTS (ENST00000434415)	160	ENST00000418158	chr7-148982079-148982675-CpG:_63-CGI	0	ENSG00000204946	ZNF783	zinc finger family member 783 [Source:HGNC Symbol;Acc:HGNC:27222]
chr19	46455961	46456020	60	7	0.173264	0.110052	0.0632118	15.4965	intron (ENST00000596784, intron 3 of 3)	9874	ENST00000596784	chr19-46456209-46456503-CpG:_27-CGI	189	ENSG00000104967	NOVA2	neuro-oncological ventral antigen 2 [Source:HGNC Symbol;Acc:HGNC:7887]
chr16	85206443	85206536	94	6	0.420294	0.518797	-0.0985033	-15.4856	Intergenic	-60375	ENST00000539556	chr16-85204598-85205031-CpG:_30-CGI	-1411	NA	NA	NA
chr5	174159179	174159229	51	7	0.142734	0.0781682	0.0645654	15.485	Intergenic	7599	ENST00000507785	chr5-174158680-174159729-CpG:_88-CGI	0	NA	NA	NA
chrX	48555181	48555237	57	6	0.423649	0.285312	0.138337	15.484	promoter-TSS (ENST00000453214)	60	ENST00000453214	chrX-48554969-48555563-CpG:_92-CGI	0	ENSG00000101945	SUV39H1	suppressor of variegation 3-9 homolog 1 [Source:HGNC Symbol;Acc:HGNC:11479]
chr9	136776381	136776456	76	7	0.912414	0.827085	0.0853286	15.4727	intron (ENST00000371850, intron 2 of 29)	80985	ENST00000406606	chr9-136758461-136758902-CpG:_30-CGI	-17478	ENSG00000160293	VAV2	vav guanine nucleotide exchange factor 2 [Source:HGNC Symbol;Acc:HGNC:12658]
chr5	174158326	174158394	69	6	0.385025	0.283655	0.10137	15.4547	TTS (ENST00000239243)	6755	ENST00000507785	chr5-174158680-174159729-CpG:_88-CGI	286	ENSG00000120149	MSX2	msh homeobox 2 [Source:HGNC Symbol;Acc:HGNC:7392]
chr13	111038345	111038539	195	7	0.781913	0.862285	-0.0803726	-15.443	intron (ENST00000360467, intron 4 of 47)	77192	ENST00000458403	chr13-111038079-111038401-CpG:_24-CGI	0	ENSG00000134871	COL4A2	collagen, type IV, alpha 2 [Source:HGNC Symbol;Acc:HGNC:2203]
chr2	234072956	234073017	62	6	0.765157	0.680141	0.0850159	15.4231	exon (ENST00000415617, exon 3 of 17)	2616	ENST00000435188	chr2-234112923-234113321-CpG:_42-CGI	39906	ENSG00000168918	INPP5D	inositol polyphosphate-5-phosphatase D [Source:HGNC Symbol;Acc:HGNC:6079]
chr2	1097816	1097887	72	6	0.767848	0.652037	0.115812	15.42	intron (ENST00000308624, intron 4 of 16)	-33824	ENST00000437132	chr2-1052315-1052730-CpG:_41-CGI	-45085	ENSG00000172554	SNTG2	syntrophin, gamma 2 [Source:HGNC Symbol;Acc:HGNC:13741]
chr8	623435	623502	68	8	0.739942	0.818586	-0.0786439	-15.4165	exon (ENST00000522893, exon 1 of 2)	189	ENST00000522893	chr8-623372-623710-CpG:_28-CGI	0	ENSG00000104714	ERICH1	glutamate rich 1 [Source:HGNC Symbol;Acc:HGNC:27234]
chr15	41228677	41228784	108	7	0.675489	0.767236	-0.0917473	-15.4164	exon (ENST00000249749, exon 9 of 11)	7139	ENST00000249749	chr15-41228442-41228872-CpG:_30-CGI	0	ENSG00000128917	DLL4	delta-like 4 (Drosophila) [Source:HGNC Symbol;Acc:HGNC:2910]
chr9	14345057	14345132	76	6	0.494233	0.339735	0.154498	15.4098	intron (ENST00000416996, intron 1 of 1)	-2225	ENST00000440947	chr9-14346265-14348149-CpG:_129-CGI	1133	ENSG00000225472	RP11-120J1.1	-
chr2	72371321	72371408	88	8	0.223346	0.146041	0.0773043	15.4098	exon (ENST00000461519, exon 1 of 2)	180	ENST00000461519	chr2-72371121-72375004-CpG:_284-CGI	0	ENSG00000003137	CYP26B1	cytochrome P450 family 26 subfamily B member 1 [Source:HGNC Symbol;Acc:HGNC:20581]
chr4	7518310	7518494	185	6	0.393613	0.268956	0.124657	15.3884	intron (ENST00000507866, intron 2 of 26)	-81702	ENST00000319098	chr4-7511868-7512428-CpG:_42-CGI	-5881	ENSG00000184985	SORCS2	sortilin-related VPS10 domain containing receptor 2 [Source:HGNC Symbol;Acc:HGNC:16698]
chr2	98377839	98377898	60	7	0.710044	0.585961	0.124083	15.387	intron (ENST00000186436, intron 36 of 40)	26999	ENST00000451498	chr2-98351659-98352017-CpG:_29-CGI	-25821	ENSG00000075568	TMEM131	transmembrane protein 131 [Source:HGNC Symbol;Acc:HGNC:30366]
chr1	47899328	47899392	65	7	0.423163	0.295616	0.127547	15.3813	exon (ENST00000445551, exon 1 of 1)	953	ENST00000445551	chr1-47899125-47899398-CpG:_20-CGI	0	ENSG00000237424	FOXD2-AS1	FOXD2 antisense RNA 1 (head to head) [Source:HGNC Symbol;Acc:HGNC:44256]
chr10	94835008	94835121	114	7	0.109632	0.060498	0.0491337	15.3383	exon (ENST00000394139, exon 4 of 7)	1417	ENST00000394139	chr10-94833272-94835256-CpG:_173-CGI	0	ENSG00000095596	CYP26A1	cytochrome P450 family 26 subfamily A member 1 [Source:HGNC Symbol;Acc:HGNC:2603]
chrX	149531210	149531290	81	6	0.450793	0.329294	0.121499	15.3285	promoter-TSS (ENST00000432680)	-301	ENST00000370401	chrX-149529540-149534090-CpG:_352-CGI	0	ENSG00000013619	MAMLD1	mastermind like domain containing 1 [Source:HGNC Symbol;Acc:HGNC:2568]
chr16	1015079	1015151	73	6	0.799958	0.881417	-0.0814586	-15.3101	promoter-TSS (ENST00000562380)	-993	ENST00000562380	chr16-1014739-1014976-CpG:_22-CGI	-102	ENSG00000103227	LMF1	lipase maturation factor 1 [Source:HGNC Symbol;Acc:HGNC:14154]
chr19	46094673	46094735	63	9	0.677895	0.601156	0.0767394	15.2753	exon (ENST00000323040, exon 2 of 2)	-6604	ENST00000323060	chr19-46094334-46095111-CpG:_64-CGI	0	ENSG00000177464	GPR4	G protein-coupled receptor 4 [Source:HGNC Symbol;Acc:HGNC:4497]
chr2	206597166	206597287	122	7	0.74608	0.833594	-0.0875142	-15.2736	intron (ENST00000412873, intron 7 of 15)	31451	ENST00000596616	chr2-206549599-206551316-CpG:_145-CGI	-45849	ENSG00000118257	NRP2	neuropilin 2 [Source:HGNC Symbol;Acc:HGNC:8005]
chr14	37116593	37116651	59	8	0.0898006	0.040375	0.0494256	15.2711	exon (ENST00000555107, exon 2 of 2)	-10151	ENST00000402703	chr14-37116188-37117628-CpG:_129-CGI	0	ENSG00000258661	RP11-964E11.2	-
chr7	42896657	42896734	78	7	0.300114	0.199666	0.100448	15.2529	Intergenic	-12658	ENST00000433315	chr7-42951216-42951905-CpG:_88-CGI	54482	NA	NA	NA
chr22	45914567	45914650	84	7	0.903171	0.843053	0.0601174	15.2391	promoter-TSS (ENST00000451475)	-55	ENST00000451475	chr22-45898294-45899357-CpG:_123-CGI	-15209	ENSG00000077942	FBLN1	fibulin 1 [Source:HGNC Symbol;Acc:HGNC:3600]
chrX	129115988	129116075	88	6	0.443524	0.312378	0.131146	15.2354	promoter-TSS (ENST00000218147)	-555	ENST00000218147	chrX-129113845-129118029-CpG:_277-CGI	0	ENSG00000085185	BCORL1	BCL6 corepressor-like 1 [Source:HGNC Symbol;Acc:HGNC:25657]
chr2	128262652	128262885	234	6	0.706547	0.833956	-0.127409	-15.226	exon (ENST00000455721, exon 3 of 9)	21276	ENST00000295321	chr2-128283578-128284524-CpG:_75-CGI	20693	ENSG00000163166	IWS1	IWS1 homolog (S. cerevisiae) [Source:HGNC Symbol;Acc:HGNC:25467]
chr7	976782	976867	86	7	0.845257	0.89784	-0.0525836	-15.1995	intron (ENST00000539900, intron 1 of 10)	-2008	ENST00000454383	chr7-976647-976894-CpG:_20-CGI	0	ENSG00000105963	ADAP1	ArfGAP with dual PH domains 1 [Source:HGNC Symbol;Acc:HGNC:16486]
chr1	2706016	2706111	96	11	0.104887	0.0662985	0.0385887	15.1934	intron (ENST00000401095, intron 1 of 6)	173	ENST00000401095	chr1-2706025-2706961-CpG:_111-CGI	0	ENSG00000215912	TTC34	tetratricopeptide repeat domain 34 [Source:HGNC Symbol;Acc:HGNC:34297]
chr7	76628723	76628817	95	7	0.885823	0.800286	0.0855375	15.1801	intron (ENST00000419923, intron 5 of 5)	-22492	ENST00000434531	chr7-76629263-76629489-CpG:_19-CGI	446	ENSG00000243566	UPK3B	uroplakin 3B [Source:HGNC Symbol;Acc:HGNC:21444]
chrX	129243642	129243704	63	5	0.446961	0.278763	0.168198	15.1745	intron (ENST00000335997, intron 1 of 8)	663	ENST00000434609	chrX-129243674-129245575-CpG:_172-CGI	0	ENSG00000102034	ELF4	E74-like factor 4 (ets domain transcription factor) [Source:HGNC Symbol;Acc:HGNC:3319]
chr16	85648342	85648438	97	5	0.369354	0.185118	0.184236	15.1744	intron (ENST00000393243, intron 1 of 14)	1432	ENST00000393243	chr16-85644947-85649027-CpG:_337-CGI	0	ENSG00000131149	GSE1	Gse1 coiled-coil protein [Source:HGNC Symbol;Acc:HGNC:28979]
chr11	76777023	76777101	79	6	0.212306	0.138474	0.0738316	15.1359	promoter-TSS (ENST00000527066)	-917	ENST00000531028	chr11-76777569-76778453-CpG:_86-CGI	468	ENSG00000149260	CAPN5	calpain 5 [Source:HGNC Symbol;Acc:HGNC:1482]
chr12	133131619	133131715	97	6	0.802033	0.727864	0.0741691	15.1311	intron (ENST00000434748, intron 5 of 16)	49738	ENST00000376608	chr12-133131896-133132157-CpG:_35-CGI	181	ENSG00000112787	FBRSL1	fibrosin-like 1 [Source:HGNC Symbol;Acc:HGNC:29308]
chr19	41934147	41934271	125	7	0.132487	0.0745385	0.0579489	15.1218	intron (ENST00000321702, intron 1 of 2)	426	ENST00000321702	chr19-41945690-41945904-CpG:_18-CGI	11419	ENSG00000177191	B3GNT8	UDP-GlcNAc:betaGal beta-1,3-N-acetylglucosaminyltransferase 8 [Source:HGNC Symbol;Acc:HGNC:24139]
chr7	155250833	155250896	64	7	0.112722	0.0613251	0.0513964	15.1136	promoter-TSS (ENST00000297375)	40	ENST00000297375	chr7-155246390-155251955-CpG:_404-CGI	0	ENSG00000164778	EN2	engrailed homeobox 2 [Source:HGNC Symbol;Acc:HGNC:3343]
chr5	178420483	178420533	51	7	0.339388	0.187377	0.152012	15.1126	intron (ENST00000517717, intron 2 of 10)	1616	ENST00000231188	chr5-178421225-178422337-CpG:_130-CGI	692	ENSG00000113262	GRM6	glutamate receptor, metabotropic 6 [Source:HGNC Symbol;Acc:HGNC:4598]
chr21	43824027	43824110	84	5	0.696329	0.532776	0.163552	15.1108	promoter-TSS (ENST00000398367)	42	ENST00000398367	chr21-43916278-43916900-CpG:_58-CGI	92168	ENSG00000160185	UBASH3A	ubiquitin associated and SH3 domain containing A [Source:HGNC Symbol;Acc:HGNC:12462]
chr7	24746174	24746371	198	8	0.879962	0.822707	0.0572552	15.1047	promoter-TSS (ENST00000430096)	-427	ENST00000430096	chr7-24796541-24797487-CpG:_102-CGI	50170	ENSG00000105928	DFNA5	deafness, autosomal dominant 5 [Source:HGNC Symbol;Acc:HGNC:2810]
chr4	4866303	4866387	85	6	0.363031	0.235664	0.127367	15.0832	TTS (ENST00000382723)	4952	ENST00000382723	chr4-4866438-4866813-CpG:_31-CGI	51	ENSG00000163132	MSX1	msh homeobox 1 [Source:HGNC Symbol;Acc:HGNC:7391]
chr13	88329051	88329213	163	6	0.630867	0.741623	-0.110756	-15.0537	exon (ENST00000400028, exon 2 of 2)	3634	ENST00000400028	chr13-88329394-88329885-CpG:_49-CGI	181	ENSG00000165300	SLITRK5	SLIT and NTRK like family member 5 [Source:HGNC Symbol;Acc:HGNC:20295]
chr2	121776517	121776572	56	7	0.64793	0.5362	0.11173	15.0452	Intergenic	69758	ENST00000441053	chr2-121745840-121746851-CpG:_125-CGI	-29665	NA	NA	NA
chr14	105996370	105996514	145	7	0.576192	0.450881	0.125311	15.038	TTS (ENST00000392519)	1481	ENST00000431372	chr14-105992499-105996414-CpG:_340-CGI	0	ENSG00000184986	TMEM121	transmembrane protein 121 [Source:HGNC Symbol;Acc:HGNC:20511]
chr22	47169228	47169321	94	5	0.911489	0.786785	0.124704	15.0327	promoter-TSS (ENST00000406733)	-550	ENST00000406733	chr22-47158067-47158980-CpG:_74-CGI	-10247	ENSG00000054611	TBC1D22A	TBC1 domain family member 22A [Source:HGNC Symbol;Acc:HGNC:1309]
chr6	1594363	1594422	60	7	0.639544	0.737857	-0.0983129	-15.0309	Intergenic	-16289	ENST00000380874	chr6-1599090-1599402-CpG:_24-CGI	4668	NA	NA	NA
chr17	18150975	18151061	87	9	0.944293	0.90937	0.0349226	15.0305	exon (ENST00000327031, exon 20 of 30)	-1642	ENST00000577398	chr17-18150279-18151172-CpG:_63-CGI	0	ENSG00000177731	FLII	flightless I actin binding protein [Source:HGNC Symbol;Acc:HGNC:3750]
chr14	105750483	105750546	64	6	0.329373	0.200773	0.1286	15.0286	intron (ENST00000379937, intron 1 of 16)	16291	ENST00000546417	chr14-105738159-105738664-CpG:_47-CGI	-11818	ENSG00000185024	BRF1	BRF1, RNA polymerase III transcription initiation factor 90 kDa subunit [Source:HGNC Symbol;Acc:HGNC:11551]
chr1	64060167	64060263	97	7	0.0360818	0.073538	-0.0374561	-15.0278	intron (ENST00000540265, intron 1 of 10)	735	ENST00000540265	chr1-64058937-64059913-CpG:_104-CGI	-253	ENSG00000079739	PGM1	phosphoglucomutase 1 [Source:HGNC Symbol;Acc:HGNC:8905]
chr11	120089977	120090076	100	6	0.829108	0.752047	0.0770614	15.0053	intron (ENST00000531220, intron 1 of 3)	8017	ENST00000531220	chr11-120081487-120082345-CpG:_82-CGI	-7631	ENSG00000184232	OAF	out at first homolog [Source:HGNC Symbol;Acc:HGNC:28752]
chr12	52626882	52626985	104	6	0.135413	0.0596793	0.0757339	14.9964	promoter-TSS (ENST00000331817)	35	ENST00000331817	chr12-52626793-52627577-CpG:_79-CGI	0	ENSG00000135480	KRT7	keratin 7, type II [Source:HGNC Symbol;Acc:HGNC:6445]
chr10	129535146	129535224	79	8	0.0885023	0.0418412	0.0466611	14.9844	promoter-TSS (ENST00000388920)	-314	ENST00000388920	chr10-129534410-129537366-CpG:_238-CGI	0	ENSG00000186766	FOXI2	forkhead box I2 [Source:HGNC Symbol;Acc:HGNC:32448]
chr16	49888476	49888542	67	7	0.398757	0.510119	-0.111361	-14.9816	intron (ENST00000562520, intron 1 of 7)	1537	ENST00000563137	chr16-49888474-49893354-CpG:_374-CGI	0	ENSG00000102935	ZNF423	zinc finger protein 423 [Source:HGNC Symbol;Acc:HGNC:16762]
chrX	63005356	63005414	59	5	0.388608	0.265655	0.122953	14.9696	promoter-TSS (ENST00000437457)	28	ENST00000374878	chrX-62974713-62975218-CpG:_43-CGI	-30137	ENSG00000131089	ARHGEF9	Cdc42 guanine nucleotide exchange factor 9 [Source:HGNC Symbol;Acc:HGNC:14561]
chr16	67433335	67433411	77	7	0.239248	0.159161	0.0800872	14.9613	intron (ENST00000348579, intron 4 of 10)	1521	ENST00000565726	chr16-67433128-67433554-CpG:_40-CGI	0	ENSG00000159714	ZDHHC1	zinc finger, DHHC-type containing 1 [Source:HGNC Symbol;Acc:HGNC:17916]
chr10	134853167	134853226	60	6	0.483605	0.599033	-0.115428	-14.9583	Intergenic	47005	ENST00000444433	chr10-134853083-134853304-CpG:_17-CGI	0	NA	NA	NA
chr8	27469187	27469339	153	6	0.264458	0.155202	0.109256	14.9554	promoter-TSS (ENST00000520491)	5	ENST00000546343	chr8-27471954-27472523-CpG:_46-CGI	2615	ENSG00000120885	CLU	clusterin [Source:HGNC Symbol;Acc:HGNC:2095]
chr16	86529863	86529966	104	6	0.190793	0.109798	0.0809952	14.9545	intron (ENST00000599749, intron 1 of 3)	2277	ENST00000594398	chr16-86530747-86532994-CpG:_181-CGI	781	ENSG00000268388	FENDRR	FOXF1 adjacent non-coding developmental regulatory RNA [Source:HGNC Symbol;Acc:HGNC:43894]
chr17	72956896	72956947	52	5	0.545743	0.38735	0.158393	14.9531	promoter-TSS (ENST00000318565)	-731	ENST00000318565	chr17-72968167-72969164-CpG:_93-CGI	11220	ENSG00000167861	HID1	HID1 domain containing [Source:HGNC Symbol;Acc:HGNC:15736]
chr5	760475	760546	72	7	0.871816	0.818694	0.053122	14.9507	intron (ENST00000508859, intron 1 of 10)	6524	ENST00000382776	chr5-755873-756254-CpG:_27-CGI	-4220	ENSG00000206077	ZDHHC11B	zinc finger, DHHC-type containing 11B [Source:HGNC Symbol;Acc:HGNC:32962]
chr4	158141378	158141450	73	6	0.099474	0.0487848	0.0506891	14.9467	promoter-TSS (ENST00000296526)	119	ENST00000507898	chr4-158141404-158141836-CpG:_56-CGI	0	ENSG00000120251	GRIA2	glutamate receptor, ionotropic, AMPA 2 [Source:HGNC Symbol;Acc:HGNC:4572]
chr6	53660876	53660931	56	7	0.0595031	0.0192688	0.0402342	14.9371	intron (ENST00000370888, intron 1 of 13)	1015	ENST00000370882	chr6-53659254-53660972-CpG:_140-CGI	0	ENSG00000137269	LRRC1	leucine rich repeat containing 1 [Source:HGNC Symbol;Acc:HGNC:14307]
chr7	137671038	137671167	130	4	0.719861	0.558826	0.161035	14.9259	intron (ENST00000330387, intron 1 of 11)	15691	ENST00000452463	chr7-137686291-137687056-CpG:_62-CGI	15124	ENSG00000182158	CREB3L2	cAMP responsive element binding protein 3-like 2 [Source:HGNC Symbol;Acc:HGNC:23720]
chr4	186559376	186559460	85	7	0.409818	0.24949	0.160328	14.924	intron (ENST00000393528, intron 11 of 22)	11342	ENST00000451974	chr4-186560031-186560361-CpG:_28-CGI	571	ENSG00000154556	SORBS2	sorbin and SH3 domain containing 2 [Source:HGNC Symbol;Acc:HGNC:24098]
chr6	111888568	111888684	117	5	0.273499	0.159224	0.114275	14.9239	promoter-TSS (ENST00000368735)	-63	ENST00000368735	chr6-111803556-111805509-CpG:_178-CGI	-83058	ENSG00000056972	TRAF3IP2	TRAF3 interacting protein 2 [Source:HGNC Symbol;Acc:HGNC:1343]
chr14	105166679	105166771	93	6	0.669502	0.551881	0.117621	14.9231	intron (ENST00000392634, intron 1 of 22)	-7476	ENST00000252527	chr14-105167277-105167501-CpG:_17-CGI	506	ENSG00000203485	INF2	inverted formin, FH2 and WH2 domain containing [Source:HGNC Symbol;Acc:HGNC:23791]
chr8	102138308	102138521	214	8	0.274892	0.202759	0.0721338	14.9122	promoter-TSS (ENST00000524369)	-28	ENST00000524369	chr8-102138593-102139108-CpG:_56-CGI	72	ENSG00000253395	KB-1460A1.1	-
chr19	18896780	18896848	69	7	0.162643	0.0985205	0.0641222	14.9118	exon (ENST00000542601, exon 12 of 18)	5300	ENST00000542601	chr19-18896515-18896860-CpG:_36-CGI	0	ENSG00000105664	COMP	cartilage oligomeric matrix protein [Source:HGNC Symbol;Acc:HGNC:2227]
chr1	119526934	119527009	76	7	0.313454	0.185559	0.127895	14.8983	intron (ENST00000207157, intron 1 of 7)	3457	ENST00000369429	chr1-119526782-119527192-CpG:_35-CGI	0	ENSG00000092607	TBX15	T-box 15 [Source:HGNC Symbol;Acc:HGNC:11594]
chr11	61596813	61596979	167	6	0.297903	0.216408	0.0814949	14.883	promoter-TSS (ENST00000448607)	-106	ENST00000421879	chr11-61594996-61596710-CpG:_151-CGI	-102	ENSG00000149485	FADS1	fatty acid desaturase 1 [Source:HGNC Symbol;Acc:HGNC:3574]
chr1	50892612	50892689	78	7	0.112465	0.056814	0.0556511	14.8767	Intergenic	-3478	ENST00000404795	chr1-50892437-50893243-CpG:_60-CGI	0	NA	NA	NA
chr12	131118405	131118466	62	7	0.136366	0.235096	-0.0987304	-14.876	promoter-TSS (ENST00000541840)	-29	ENST00000541840	chr12-131125848-131126059-CpG:_20-CGI	7382	ENSG00000256725	RP11-662M24.2	-
chr8	28206279	28206373	95	6	0.288167	0.376619	-0.0884518	-14.8709	exon (ENST00000344423, exon 10 of 10)	2757	ENST00000520535	chr8-28243684-28244283-CpG:_58-CGI	37311	ENSG00000186918	ZNF395	zinc finger protein 395 [Source:HGNC Symbol;Acc:HGNC:18737]
chr8	37378356	37378430	75	5	0.639603	0.484675	0.154928	14.8531	intron (ENST00000519738, intron 3 of 5)	-26962	ENST00000522718	chr8-37551944-37555922-CpG:_327-CGI	173514	ENSG00000253161	LINC01605	long intergenic non-protein coding RNA 1605 [Source:HGNC Symbol;Acc:HGNC:51654]
chr20	57430583	57430664	82	7	0.520748	0.400425	0.120323	14.8502	TTS (ENST00000306120)	390	ENST00000423897	chr20-57429024-57431239-CpG:_190-CGI	0	ENSG00000087460	GNAS	GNAS complex locus [Source:HGNC Symbol;Acc:HGNC:4392]
chrX	37004546	37004647	102	9	0.448683	0.370751	0.0779323	14.8468	Intergenic	-21836	ENST00000358047	chrX-37003510-37004547-CpG:_119-CGI	0	NA	NA	NA
chr15	23931919	23931977	59	9	0.45745	0.382805	0.0746447	14.8465	exon (ENST00000331837, exon 1 of 1)	502	ENST00000331837	chr15-23931559-23932547-CpG:_95-CGI	0	ENSG00000182636	NDN	necdin, MAGE family member [Source:HGNC Symbol;Acc:HGNC:7675]
chr12	131118562	131118661	100	6	0.129217	0.247767	-0.11855	-14.8395	promoter-TSS (ENST00000541840)	-205	ENST00000541840	chr12-131125848-131126059-CpG:_20-CGI	7187	ENSG00000256725	RP11-662M24.2	-
chr7	4764924	4765016	93	7	0.100604	0.177004	-0.0763997	-14.8297	intron (ENST00000328914, intron 1 of 8)	43030	ENST00000328914	chr7-4764684-4765252-CpG:_42-CGI	0	ENSG00000164916	FOXK1	forkhead box K1 [Source:HGNC Symbol;Acc:HGNC:23480]
chr11	126265868	126266014	147	6	0.913145	0.839438	0.0737072	14.8281	intron (ENST00000528858, intron 1 of 7)	2818	ENST00000528858	chr11-126286451-126286870-CpG:_49-CGI	20437	ENSG00000110080	ST3GAL4	ST3 beta-galactoside alpha-2,3-sialyltransferase 4 [Source:HGNC Symbol;Acc:HGNC:10864]
chr6	37616359	37616441	83	7	0.511888	0.397165	0.114722	14.8262	intron (ENST00000505425, intron 9 of 15)	-2250	ENST00000418178	chr6-37616393-37616621-CpG:_17-CGI	0	ENSG00000112139	MDGA1	MAM domain containing glycosylphosphatidylinositol anchor 1 [Source:HGNC Symbol;Acc:HGNC:19267]
chr9	37038441	37038555	115	6	0.234493	0.154897	0.079596	14.8175	Intergenic	-4395	ENST00000358127	chr9-37034135-37038341-CpG:_278-CGI	-99	NA	NA	NA
chr1	245710249	245710356	108	7	0.777522	0.661499	0.116023	14.8036	intron (ENST00000407071, intron 5 of 14)	35998	ENST00000366518	chr1-245740993-245741204-CpG:_17-CGI	30637	ENSG00000162849	KIF26B	kinesin family member 26B [Source:HGNC Symbol;Acc:HGNC:25484]
chr1	91305737	91306990	1254	5	0.357101	0.22769	0.129411	14.7981	Intergenic	-10953	ENST00000425185	chr1-91300979-91301891-CpG:_86-CGI	-3845	NA	NA	NA
chr10	45958831	45958927	97	7	0.745531	0.645813	0.0997186	14.7729	exon (ENST00000453424, exon 1 of 4)	454	ENST00000453424	chr10-45938626-45939679-CpG:_94-CGI	-19151	ENSG00000165406	2024-03-08	membrane associated ring-CH-type finger 8 [Source:HGNC Symbol;Acc:HGNC:23356]
chr1	9800994	9804566	3573	7	0.941107	0.882603	0.0585036	14.7512	intron (ENST00000361311, intron 8 of 17)	8859	ENST00000435891	chr1-9791158-9791486-CpG:_26-CGI	-9507	ENSG00000171603	CLSTN1	calsyntenin 1 [Source:HGNC Symbol;Acc:HGNC:17447]
chr12	117477838	117477927	90	5	0.737762	0.613512	0.124251	14.7502	intron (ENST00000549210, intron 2 of 2)	6754	ENST00000549210	chr12-117476810-117477106-CpG:_23-CGI	-731	ENSG00000088992	TESC	tescalcin [Source:HGNC Symbol;Acc:HGNC:26065]
chrX	144900233	144900304	72	6	0.309929	0.203929	0.106	14.7488	5' UTR (ENST00000370490, exon 1 of 1)	579	ENST00000370490	chrX-144899363-144900266-CpG:_98-CGI	0	ENSG00000185985	SLITRK2	SLIT and NTRK like family member 2 [Source:HGNC Symbol;Acc:HGNC:13449]
chr5	180230607	180230717	111	7	0.103613	0.0467081	0.0569053	14.748	promoter-TSS (ENST00000512695)	-181	ENST00000512695	chr5-180229375-180230147-CpG:_68-CGI	-459	ENSG00000131446	MGAT1	mannosyl (alpha-1,3-)-glycoprotein beta-1,2-N-acetylglucosaminyltransferase [Source:HGNC Symbol;Acc:HGNC:7044]
chr7	1412791	1412864	74	5	0.688152	0.809933	-0.121781	-14.7397	Intergenic	86135	ENST00000405088	chr7-1408516-1408878-CpG:_41-CGI	-3912	NA	NA	NA
chrX	40027475	40027572	98	7	0.167862	0.106524	0.0613384	14.718	intron (ENST00000406200, intron 1 of 8)	9050	ENST00000406200	chrX-40026592-40028376-CpG:_132-CGI	0	ENSG00000183337	BCOR	BCL6 corepressor [Source:HGNC Symbol;Acc:HGNC:20893]
chr11	117069834	117069892	59	7	0.304808	0.456479	-0.151671	-14.7125	promoter-TSS (ENST00000278968)	-174	ENST00000392951	chr11-117049399-117050234-CpG:_68-CGI	-19599	ENSG00000149591	TAGLN	transgelin [Source:HGNC Symbol;Acc:HGNC:11553]
chr16	1482953	1483015	63	7	0.812103	0.723386	0.0887174	14.7049	Intergenic	-3639	ENST00000310355	chr16-1482551-1483201-CpG:_53-CGI	0	NA	NA	NA
chr10	7454951	7455035	85	7	0.123148	0.0586871	0.0644605	14.6907	Intergenic	-1543	ENST00000397160	chr10-7449376-7455339-CpG:_418-CGI	0	NA	NA	NA
chr7	1970890	1970946	57	7	0.963115	0.926119	0.036996	14.6823	intron (ENST00000437877, intron 2 of 2)	9267	ENST00000437877	chr7-1970627-1970924-CpG:_25-CGI	0	ENSG00000002822	MAD1L1	MAD1 mitotic arrest deficient-like 1 (yeast) [Source:HGNC Symbol;Acc:HGNC:6762]
chr8	144355046	144355183	138	7	0.692962	0.608971	0.0839913	14.6758	intron (ENST00000517468, intron 1 of 2)	3478	ENST00000517530	chr8-144357997-144359075-CpG:_115-CGI	2814	ENSG00000250571	GLI4	GLI family zinc finger 4 [Source:HGNC Symbol;Acc:HGNC:4320]
chr14	74238357	74238419	63	6	0.659038	0.54852	0.110518	14.6751	intron (ENST00000394071, intron 1 of 11)	-11387	ENST00000435371	chr14-74225626-74227209-CpG:_157-CGI	-11147	ENSG00000156030	ELMSAN1	ELM2 and Myb/SANT-like domain containing 1 [Source:HGNC Symbol;Acc:HGNC:19853]
chr15	102068598	102068735	138	5	0.519406	0.380671	0.138735	14.6722	Intergenic	-38479	ENST00000398181	chr15-102028860-102030608-CpG:_176-CGI	-37989	NA	NA	NA
chr8	28174972	28175145	174	6	0.183469	0.111192	0.0722772	14.6666	intron (ENST00000301908, intron 1 of 3)	409	ENST00000301908	chr8-28243684-28244283-CpG:_58-CGI	68539	ENSG00000168081	PNOC	prepronociceptin [Source:HGNC Symbol;Acc:HGNC:9163]
chr17	81045572	81045650	79	8	0.887307	0.83516	0.0521475	14.6509	intron (ENST00000570778, intron 2 of 3)	3662	ENST00000571814	chr17-81045494-81045941-CpG:_34-CGI	0	ENSG00000176845	METRNL	meteorin, glial cell differentiation regulator-like [Source:HGNC Symbol;Acc:HGNC:27584]
chr3	184310512	184313338	2827	7	0.820233	0.724564	0.0956689	14.6454	intron (ENST00000444495, intron 15 of 15)	32353	ENST00000330394	chr3-184319376-184319822-CpG:_36-CGI	6038	ENSG00000145191	EIF2B5	eukaryotic translation initiation factor 2B subunit epsilon [Source:HGNC Symbol;Acc:HGNC:3261]
chr8	21769869	21769931	63	7	0.806415	0.881332	-0.0749165	-14.6309	exon (ENST00000276420, exon 2 of 5)	1274	ENST00000518197	chr8-21769694-21770080-CpG:_35-CGI	0	ENSG00000147443	DOK2	docking protein 2 [Source:HGNC Symbol;Acc:HGNC:2991]
chr2	186603496	186603731	236	8	0.0983025	0.0417234	0.0565791	14.6103	promoter-TSS (ENST00000424728)	-9	ENST00000424728	chr2-186603392-186603910-CpG:_53-CGI	0	ENSG00000188738	FSIP2	fibrous sheath interacting protein 2 [Source:HGNC Symbol;Acc:HGNC:21675]
chr19	1466704	1466754	51	7	0.712555	0.614566	0.0979891	14.6094	exon (ENST00000238483, exon 10 of 10)	-3965	ENST00000588225	chr19-1465206-1471241-CpG:_589-CGI	0	ENSG00000115266	APC2	adenomatosis polyposis coli 2 [Source:HGNC Symbol;Acc:HGNC:24036]
chr13	25319733	25319823	91	6	0.70507	0.613229	0.0918413	14.6008	Intergenic	-18512	ENST00000255324	chr13-25319668-25322255-CpG:_204-CGI	0	NA	NA	NA
chr1	3265821	3265878	58	5	0.794503	0.688223	0.106279	14.5992	intron (ENST00000270722, intron 3 of 16)	-47206	ENST00000509860	chr1-3275029-3275284-CpG:_18-CGI	9151	ENSG00000142611	PRDM16	PR domain containing 16 [Source:HGNC Symbol;Acc:HGNC:14000]
chr2	23777237	23777301	65	6	0.83496	0.729724	0.105236	14.5791	intron (ENST00000486442, intron 2 of 13)	-30055	ENST00000430988	chr2-23785049-23785339-CpG:_28-CGI	7748	ENSG00000119771	KLHL29	kelch like family member 29 [Source:HGNC Symbol;Acc:HGNC:29404]
chr2	133428423	133428477	55	7	0.0834793	0.0471922	0.0362871	14.5784	promoter-TSS (ENST00000397463)	-672	ENST00000397463	chr2-133426652-133428870-CpG:_194-CGI	0	ENSG00000150551	LYPD1	LY6/PLAUR domain containing 1 [Source:HGNC Symbol;Acc:HGNC:28431]
chr17	33817372	33817553	182	5	0.310481	0.200374	0.110107	14.5751	intron (ENST00000361112, intron 2 of 4)	-2586	ENST00000260908	chr17-33814234-33814947-CpG:_51-CGI	-2424	ENSG00000205045	SLFN12L	schlafen family member 12-like [Source:HGNC Symbol;Acc:HGNC:33920]
chr2	172953118	172953187	70	8	0.234461	0.152805	0.081656	14.5708	TTS (ENST00000469444)	2888	ENST00000341900	chr2-172952809-172953160-CpG:_26-CGI	0	ENSG00000144355	DLX1	distal-less homeobox 1 [Source:HGNC Symbol;Acc:HGNC:2914]
chr17	30844607	30844706	100	7	0.658256	0.738983	-0.0807271	-14.5652	intron (ENST00000394649, intron 23 of 23)	-1315	ENST00000584219	chr17-30845903-30846702-CpG:_63-CGI	1197	ENSG00000176658	MYO1D	myosin ID [Source:HGNC Symbol;Acc:HGNC:7598]
chr3	11746405	11746526	122	6	0.876664	0.78953	0.0871341	14.5539	intron (ENST00000445411, intron 1 of 5)	5546	ENST00000419541	chr3-11746577-11746824-CpG:_22-CGI	51	ENSG00000144560	VGLL4	vestigial like family member 4 [Source:HGNC Symbol;Acc:HGNC:28966]
chr2	85362218	85362306	89	7	0.25085	0.14403	0.10682	14.5442	intron (ENST00000282111, intron 3 of 11)	1729	ENST00000282111	chr2-85359956-85362593-CpG:_221-CGI	0	ENSG00000152284	TCF7L1	transcription factor 7-like 1 (T-cell specific, HMG-box) [Source:HGNC Symbol;Acc:HGNC:11640]
chr15	65068728	65068851	124	6	0.374327	0.262141	0.112186	14.5392	Intergenic	-1003	ENST00000300069	chr15-65066916-65068352-CpG:_137-CGI	-375	NA	NA	NA
chr5	156727724	156727774	51	6	0.945487	0.884822	0.0606654	14.539	5' UTR (ENST00000442283, exon 6 of 33)	-10296	ENST00000435847	chr5-156692812-156693749-CpG:_98-CGI	-33974	ENSG00000055163	CYFIP2	cytoplasmic FMR1 interacting protein 2 [Source:HGNC Symbol;Acc:HGNC:13760]
chr21	42213532	42213602	71	6	0.0912919	0.0460855	0.0452064	14.5091	intron (ENST00000400454, intron 1 of 32)	5498	ENST00000400454	chr21-42213510-42213946-CpG:_34-CGI	0	ENSG00000171587	DSCAM	Down syndrome cell adhesion molecule [Source:HGNC Symbol;Acc:HGNC:3039]
chr17	79316193	79316674	482	6	0.31281	0.221132	0.0916781	14.5083	Intergenic	-11959	ENST00000332900	chr17-79314962-79320653-CpG:_453-CGI	0	NA	NA	NA
chr19	15132255	15132310	56	6	0.747498	0.625274	0.122224	14.5019	exon (ENST00000292574, exon 4 of 7)	1520	ENST00000595863	chr19-15132142-15132726-CpG:_42-CGI	0	ENSG00000160994	CCDC105	coiled-coil domain containing 105 [Source:HGNC Symbol;Acc:HGNC:26866]
chr20	62200092	62200163	72	7	0.499881	0.353124	0.146757	14.4934	promoter-TSS (ENST00000427522)	-700	ENST00000427522	chr20-62200085-62200320-CpG:_18-CGI	0	ENSG00000130589	HELZ2	helicase with zinc finger 2, transcriptional coactivator [Source:HGNC Symbol;Acc:HGNC:30021]
chr15	79725466	79725537	72	7	0.30672	0.249283	0.0574371	14.4901	intron (ENST00000305428, intron 1 of 3)	643	ENST00000305428	chr15-79724099-79725643-CpG:_165-CGI	0	ENSG00000169330	KIAA1024	KIAA1024 [Source:HGNC Symbol;Acc:HGNC:29172]
chr7	1117419	1117480	62	6	0.783102	0.85468	-0.0715779	-14.4894	exon (ENST00000449721, exon 3 of 3)	-3050	ENST00000415656	chr7-1119980-1120248-CpG:_23-CGI	2500	ENSG00000224079	AC091729.7	-
chrX	132091217	132091288	72	7	0.441929	0.370076	0.0718533	14.4778	promoter-TSS (ENST00000370833)	92	ENST00000370833	chrX-132090363-132092617-CpG:_231-CGI	0	ENSG00000171004	HS6ST2	heparan sulfate 6-O-sulfotransferase 2 [Source:HGNC Symbol;Acc:HGNC:19133]
chr21	46439287	46439340	54	7	0.394006	0.267761	0.126245	14.4581	Intergenic	-14671	ENST00000422199	chr21-46438140-46439343-CpG:_107-CGI	0	NA	NA	NA
chrX	40002299	40002390	92	5	0.608808	0.478342	0.130466	14.4581	intron (ENST00000406200, intron 1 of 8)	3538	ENST00000412952	chrX-40004305-40004536-CpG:_23-CGI	1915	ENSG00000183337	BCOR	BCL6 corepressor [Source:HGNC Symbol;Acc:HGNC:20893]
chr6	604476	604629	154	6	0.799839	0.686044	0.113795	14.4433	intron (ENST00000230449, intron 7 of 27)	52411	ENST00000380907	chr6-656409-657155-CpG:_76-CGI	51780	ENSG00000112685	EXOC2	exocyst complex component 2 [Source:HGNC Symbol;Acc:HGNC:24968]
chr15	37389338	37389396	59	7	0.27151	0.195219	0.0762909	14.4339	promoter-TSS (ENST00000560697)	201	ENST00000560617	chr15-37390175-37390380-CpG:_27-CGI	779	ENSG00000134138	MEIS2	Meis homeobox 2 [Source:HGNC Symbol;Acc:HGNC:7001]
chr22	41075580	41075674	95	7	0.189237	0.112955	0.0762828	14.4311	exon (ENST00000249016, exon 1 of 2)	350	ENST00000381433	chr22-41032129-41033272-CpG:_104-CGI	-42307	ENSG00000128285	MCHR1	melanin concentrating hormone receptor 1 [Source:HGNC Symbol;Acc:HGNC:4479]
chr8	102236682	102236763	82	6	0.676295	0.569172	0.107123	14.4302	Intergenic	-18301	ENST00000520454	chr8-102236153-102236949-CpG:_55-CGI	0	NA	NA	NA
chr5	980729	980842	114	6	0.670762	0.790899	-0.120137	-14.4277	intron (ENST00000511936, intron 1 of 1)	1305	ENST00000511936	chr5-958785-959172-CpG:_32-CGI	-21556	ENSG00000250173	RP11-661C8.3	-
chr15	29407975	29408043	69	7	0.10446	0.0488137	0.0556461	14.4273	intron (ENST00000411764, intron 12 of 12)	71482	ENST00000558358	chr15-29407695-29408229-CpG:_37-CGI	0	ENSG00000034053	APBA2	amyloid beta (A4) precursor protein-binding, family A, member 2 [Source:HGNC Symbol;Acc:HGNC:579]
chr17	80200235	80200288	54	6	0.567887	0.458442	0.109445	14.4256	TTS (ENST00000314028)	5215	ENST00000583025	chr17-80200604-80200876-CpG:_27-CGI	316	ENSG00000141551	CSNK1D	casein kinase 1, delta [Source:HGNC Symbol;Acc:HGNC:2452]
chr7	20826106	20826203	98	9	0.122102	0.0892364	0.0328655	14.411	intron (ENST00000361443, intron 1 of 2)	351	ENST00000361443	chr7-20823307-20825662-CpG:_196-CGI	-443	ENSG00000164651	SP8	Sp8 transcription factor [Source:HGNC Symbol;Acc:HGNC:19196]
chr16	79381309	79381403	95	5	0.834423	0.692679	0.141743	14.4048	Intergenic	-118006	ENST00000569677	chr16-79623491-79623957-CpG:_38-CGI	242088	NA	NA	NA
chr16	29170230	29170304	75	6	0.947932	0.884276	0.0636563	14.3827	intron (ENST00000563477, intron 1 of 2)	19285	ENST00000563477	chr16-29169898-29170414-CpG:_47-CGI	0	ENSG00000260517	RP11-426C22.5	-
chr14	73712397	73712459	63	7	0.200026	0.121776	0.0782504	14.3759	exon (ENST00000554614, exon 1 of 2)	259	ENST00000554614	chr14-73712288-73712911-CpG:_58-CGI	0	ENSG00000258376	RP4-647C14.2	-
chr2	239009088	239009157	70	7	0.676121	0.576791	0.0993304	14.372	promoter-TSS (ENST00000409169)	61	ENST00000409169	chr2-239009072-239009361-CpG:_26-CGI	0	ENSG00000144488	ESPNL	espin-like [Source:HGNC Symbol;Acc:HGNC:27937]
chr11	76025110	76025183	74	6	0.675101	0.573316	0.101785	14.3584	Intergenic	45471	ENST00000529901	chr11-76032911-76033392-CpG:_55-CGI	7728	NA	NA	NA
chr2	118594091	118594143	53	7	0.0842676	0.0366506	0.047617	14.3398	intron (ENST00000439955, intron 1 of 2)	191	ENST00000439955	chr2-118593639-118594234-CpG:_49-CGI	0	ENSG00000236255	AC009404.2	-
chr21	46830479	46830700	222	6	0.775788	0.677036	0.0987526	14.3361	promoter-TSS (ENST00000446475)	-609	ENST00000446475	chr21-46824531-46826234-CpG:_197-CGI	-4244	ENSG00000224574	COL18A1-AS2	COL18A1 antisense RNA 2 [Source:HGNC Symbol;Acc:HGNC:40155]
chr17	48749647	48750428	782	6	0.925884	0.862746	0.0631384	14.3223	promoter-TSS (ENST00000513745)	-939	ENST00000513745	chr17-48784561-48785331-CpG:_65-CGI	34133	ENSG00000108846	ABCC3	ATP binding cassette subfamily C member 3 [Source:HGNC Symbol;Acc:HGNC:54]
chr4	1632219	1632294	76	6	0.881949	0.942949	-0.0610004	-14.3217	intron (ENST00000489029, intron 1 of 1)	24879	ENST00000489029	chr4-1626637-1627553-CpG:_62-CGI	-4665	ENSG00000174137	FAM53A	family with sequence similarity 53 member A [Source:HGNC Symbol;Acc:HGNC:31860]
chr4	38525552	38525724	173	5	0.450819	0.594756	-0.143937	-14.3188	promoter-TSS (ENST00000512517)	-837	ENST00000512517	chr4-38664649-38666531-CpG:_165-CGI	138925	ENSG00000249534	LINC01258	long intergenic non-protein coding RNA 1258 [Source:HGNC Symbol;Acc:HGNC:49898]
chr12	89743637	89743922	286	5	0.185452	0.110041	0.0754112	14.3099	intron (ENST00000308385, intron 1 of 1)	1169	ENST00000547291	chr12-89745168-89748144-CpG:_259-CGI	1246	ENSG00000139318	DUSP6	dual specificity phosphatase 6 [Source:HGNC Symbol;Acc:HGNC:3072]
chr19	51858185	51858277	93	5	0.702013	0.564147	0.137866	14.2996	5' UTR (ENST00000354232, exon 1 of 5)	2129	ENST00000354232	chr19-51869400-51871587-CpG:_153-CGI	11123	ENSG00000105379	ETFB	electron-transfer-flavoprotein, beta polypeptide [Source:HGNC Symbol;Acc:HGNC:3482]
chr12	124429229	124429329	101	8	0.719426	0.640886	0.0785405	14.2964	5' UTR (ENST00000545135, exon 1 of 3)	2041	ENST00000545135	chr12-124421581-124422163-CpG:_45-CGI	-7065	ENSG00000119242	CCDC92	coiled-coil domain containing 92 [Source:HGNC Symbol;Acc:HGNC:29563]
chr1	214724333	214724415	83	10	0.0853764	0.0539482	0.0314283	14.2938	intron (ENST00000366956, intron 1 of 18)	192	ENST00000366956	chr1-214724104-214725056-CpG:_88-CGI	0	ENSG00000152104	PTPN14	protein tyrosine phosphatase, non-receptor type 14 [Source:HGNC Symbol;Acc:HGNC:9647]
chr14	64687340	64687448	109	6	0.383027	0.231425	0.151603	14.2927	intron (ENST00000344113, intron 110 of 114)	5244	ENST00000441438	chr14-64760859-64761241-CpG:_32-CGI	73411	ENSG00000054654	SYNE2	spectrin repeat containing, nuclear envelope 2 [Source:HGNC Symbol;Acc:HGNC:17084]
chr1	52442589	52442669	81	7	0.768532	0.685235	0.0832963	14.2852	exon (ENST00000371655, exon 2 of 5)	13807	ENST00000371655	chr1-52455970-52456453-CpG:_50-CGI	13301	ENSG00000169213	RAB3B	RAB3B, member RAS oncogene family [Source:HGNC Symbol;Acc:HGNC:9778]
chr16	89180284	89180354	71	6	0.95497	0.883034	0.0719365	14.279	exon (ENST00000562782, exon 1 of 1)	1368	ENST00000562782	chr16-89186198-89186551-CpG:_26-CGI	5844	ENSG00000261546	CTD-2555A7.3	-
chr1	50883014	50883118	105	8	0.0884003	0.0471115	0.0412888	14.2581	TTS (ENST00000418121)	4238	ENST00000418121	chr1-50882997-50883426-CpG:_36-CGI	0	ENSG00000142700	DMRTA2	DMRT-like family A2 [Source:HGNC Symbol;Acc:HGNC:13908]
chr19	53758510	53758566	57	8	0.0961745	0.0519711	0.0442034	14.2572	promoter-TSS (ENST00000601828)	-406	ENST00000598806	chr19-53757819-53758148-CpG:_37-CGI	-361	ENSG00000197928	ZNF677	zinc finger protein 677 [Source:HGNC Symbol;Acc:HGNC:28730]
chr10	7409560	7409619	60	7	0.932202	0.88598	0.0462221	14.2402	intron (ENST00000397160, intron 4 of 4)	41118	ENST00000379711	chr10-7409558-7409784-CpG:_21-CGI	0	ENSG00000198879	SFMBT2	Scm-like with four mbt domains 2 [Source:HGNC Symbol;Acc:HGNC:20256]
chr15	23892722	23892799	78	6	0.470862	0.361637	0.109225	14.2142	Intergenic	-1585	ENST00000532292	chr15-23931559-23932547-CpG:_95-CGI	38760	NA	NA	NA
chrM	11391	11494	104	11	0.0418487	0.0776177	-0.0357691	-14.2041	promoter-TSS (ENST00000361567)	682	ENST00000361381	NA	NA	ENSG00000198786	MT-ND5	mitochondrially encoded NADH:ubiquinone oxidoreductase core subunit 5 [Source:HGNC Symbol;Acc:HGNC:7461]
chr6	170564739	170564890	152	6	0.567139	0.679825	-0.112686	-14.1997	intron (ENST00000452071, intron 2 of 2)	6843	ENST00000452071	chr6-170564873-170565152-CpG:_26-CGI	0	ENSG00000230960	RP5-1086L22.1	-
chr2	209224226	209224445	220	6	0.835265	0.734296	0.10097	14.1896	TTS (ENST00000264380)	-47221	ENST00000272847	chr2-209224972-209225308-CpG:_29-CGI	527	ENSG00000115020	PIKFYVE	phosphoinositide kinase, FYVE finger containing [Source:HGNC Symbol;Acc:HGNC:23785]
chr2	172953631	172953685	55	6	0.31876	0.227227	0.0915331	14.1729	TTS (ENST00000469444)	3394	ENST00000341900	chr2-172952809-172953160-CpG:_26-CGI	-470	ENSG00000144355	DLX1	distal-less homeobox 1 [Source:HGNC Symbol;Acc:HGNC:2914]
chr19	39904403	39904490	88	7	0.107172	0.173773	-0.0666006	-14.1661	promoter-TSS (ENST00000451354)	-6	ENST00000451354	chr19-39903036-39904490-CpG:_121-CGI	0	ENSG00000090924	PLEKHG2	pleckstrin homology and RhoGEF domain containing G2 [Source:HGNC Symbol;Acc:HGNC:29515]
chr15	76630151	76630229	79	9	0.0999525	0.0697184	0.0302341	14.1477	exon (ENST00000290759, exon 2 of 6)	411	ENST00000558437	chr15-76630029-76630970-CpG:_94-CGI	0	ENSG00000159556	ISL2	ISL LIM homeobox 2 [Source:HGNC Symbol;Acc:HGNC:18524]
chr2	72371032	72371103	72	6	0.279757	0.198138	0.0816188	14.1428	promoter-TSS (ENST00000412253)	477	ENST00000461519	chr2-72371121-72375004-CpG:_284-CGI	18	ENSG00000003137	CYP26B1	cytochrome P450 family 26 subfamily B member 1 [Source:HGNC Symbol;Acc:HGNC:20581]
chr8	117950245	117950349	105	5	0.282634	0.188169	0.0944658	14.1221	promoter-TSS (ENST00000378279)	-141	ENST00000378279	chr8-117950472-117950717-CpG:_29-CGI	123	ENSG00000205002	AARD	alanine and arginine rich domain containing protein [Source:HGNC Symbol;Acc:HGNC:33842]
chr2	233180381	233180480	100	6	0.0342992	0.107886	-0.0735872	-14.1137	intron (ENST00000424049, intron 6 of 9)	-18223	ENST00000434477	chr2-233215680-233217556-CpG:_174-CGI	35200	ENSG00000144535	DIS3L2	DIS3 like 3'-5' exoribonuclease 2 [Source:HGNC Symbol;Acc:HGNC:28648]
chr10	128077081	128077133	53	8	0.0743925	0.0393578	0.0350346	14.1075	promoter-TSS (ENST00000368679)	-83	ENST00000448723	chr10-128076155-128077482-CpG:_152-CGI	0	ENSG00000148848	ADAM12	ADAM metallopeptidase domain 12 [Source:HGNC Symbol;Acc:HGNC:190]
chr17	76142195	76142334	140	6	0.784072	0.681286	0.102786	14.1009	promoter-TSS (ENST00000591995)	-170	ENST00000340363	chr17-76136513-76137184-CpG:_59-CGI	-5010	ENSG00000187997	C17orf99	chromosome 17 open reading frame 99 [Source:HGNC Symbol;Acc:HGNC:34490]
chr8	144410910	144410973	64	6	0.388479	0.49788	-0.109401	-14.0988	TTS (ENST00000522043)	3040	ENST00000522041	chr8-144416712-144417054-CpG:_33-CGI	5739	ENSG00000184428	TOP1MT	topoisomerase (DNA) I, mitochondrial [Source:HGNC Symbol;Acc:HGNC:29787]
chr5	177956174	177956259	86	4	0.555275	0.402441	0.152834	14.096	intron (ENST00000407622, intron 2 of 15)	33023	ENST00000407622	chr5-177952110-177952738-CpG:_49-CGI	-3435	ENSG00000050767	COL23A1	collagen, type XXIII, alpha 1 [Source:HGNC Symbol;Acc:HGNC:22990]
chr1	16533968	16534044	77	6	0.152944	0.221801	-0.068857	-14.0796	promoter-TSS (ENST00000441785)	-968	ENST00000449495	chr1-16532917-16534580-CpG:_124-CGI	0	ENSG00000142632	ARHGEF19	Rho guanine nucleotide exchange factor 19 [Source:HGNC Symbol;Acc:HGNC:26604]
chr8	144790254	144790318	65	5	0.586134	0.445452	0.140683	14.0714	promoter-TSS (ENST00000542437)	-7	ENST00000542437	chr8-144788491-144791059-CpG:_251-CGI	0	ENSG00000255181	CCDC166	coiled-coil domain containing 166 [Source:HGNC Symbol;Acc:HGNC:41910]
chr7	73130522	73130576	55	5	0.751936	0.641509	0.110426	14.0707	intron (ENST00000395156, intron 1 of 9)	3412	ENST00000395155	chr7-73133388-73134204-CpG:_78-CGI	2812	ENSG00000106089	STX1A	syntaxin 1A [Source:HGNC Symbol;Acc:HGNC:11433]
chr8	65711793	65711905	113	6	0.601916	0.4986	0.103316	14.0622	promoter-TSS (ENST00000310193)	-531	ENST00000310193	chr8-65710990-65711722-CpG:_70-CGI	-70	ENSG00000172817	CYP7B1	cytochrome P450 family 7 subfamily B member 1 [Source:HGNC Symbol;Acc:HGNC:2652]
chr21	45623006	45623074	69	6	0.744397	0.852993	-0.108596	-14.0487	TTS (ENST00000437557)	1867	ENST00000437557	chr21-45622218-45622500-CpG:_21-CGI	-505	ENSG00000232124	AP001057.1	-
chr6	36946298	36946471	174	6	0.773696	0.673626	0.10007	14.0425	promoter-TSS (ENST00000418541)	-935	ENST00000418541	chr6-36953667-36954470-CpG:_87-CGI	7196	ENSG00000137409	MTCH1	mitochondrial carrier 1 [Source:HGNC Symbol;Acc:HGNC:17586]
chr11	76368370	76368538	169	7	0.784367	0.655339	0.129028	14.0256	promoter-TSS (ENST00000531511)	354	ENST00000447519	chr11-76381449-76382295-CpG:_87-CGI	12911	ENSG00000254810	RP11-672A2.4	-
chr16	88832471	88832546	76	7	0.713134	0.791223	-0.0780887	-14.0254	intron (ENST00000301015, intron 1 of 50)	19111	ENST00000301015	chr16-88838112-88838459-CpG:_28-CGI	5566	ENSG00000103335	PIEZO1	piezo-type mechanosensitive ion channel component 1 [Source:HGNC Symbol;Acc:HGNC:28993]
chr8	38832517	38832599	83	7	0.414705	0.289377	0.125328	14.0224	exon (ENST00000302495, exon 2 of 9)	875	ENST00000302495	chr8-38831592-38832353-CpG:_78-CGI	-163	ENSG00000169495	HTRA4	HtrA serine peptidase 4 [Source:HGNC Symbol;Acc:HGNC:26909]
chr20	32255727	32255802	76	6	0.135297	0.0506222	0.0846748	14.0137	exon (ENST00000330271, exon 1 of 1)	1460	ENST00000330271	chr20-32254811-32255989-CpG:_130-CGI	0	ENSG00000182584	ACTL10	actin like 10 [Source:HGNC Symbol;Acc:HGNC:16127]
chr7	2058979	2059044	66	7	0.448603	0.334487	0.114117	13.9974	intron (ENST00000402746, intron 10 of 16)	-38585	ENST00000450235	chr7-2059907-2060131-CpG:_17-CGI	863	ENSG00000002822	MAD1L1	MAD1 mitotic arrest deficient-like 1 (yeast) [Source:HGNC Symbol;Acc:HGNC:6762]
chr5	176935310	176935365	56	6	0.389151	0.235977	0.153174	13.9958	TTS (ENST00000509310)	1490	ENST00000502885	chr5-176931110-176931401-CpG:_21-CGI	-3908	ENSG00000146094	DOK3	docking protein 3 [Source:HGNC Symbol;Acc:HGNC:24583]
chrX	70472828	70473883	1056	6	0.44487	0.345588	0.0992821	13.9871	intron (ENST00000373978, intron 1 of 5)	624	ENST00000373984	chrX-70473812-70474287-CpG:_43-CGI	0	ENSG00000147130	ZMYM3	zinc finger, MYM-type 3 [Source:HGNC Symbol;Acc:HGNC:13054]
chr1	7622545	7622638	94	6	0.851493	0.742315	0.109178	13.9819	intron (ENST00000303635, intron 6 of 22)	-120977	ENST00000440032	chr1-7723400-7725175-CpG:_111-CGI	100762	ENSG00000171735	CAMTA1	calmodulin binding transcription activator 1 [Source:HGNC Symbol;Acc:HGNC:18806]
chr14	23291472	23291599	128	7	0.758637	0.691305	0.0673323	13.9752	intron (ENST00000554741, intron 1 of 3)	215	ENST00000399979	chr14-23291689-23292278-CpG:_44-CGI	90	ENSG00000155465	SLC7A7	solute carrier family 7 (amino acid transporter light chain, y+L system), member 7 [Source:HGNC Symbol;Acc:HGNC:11065]
chr16	54685581	54685659	79	5	0.68289	0.520259	0.162632	13.9672	Intergenic	196525	ENST00000561591	chr16-54962422-54967805-CpG:_453-CGI	276763	NA	NA	NA
chr2	45170125	45170196	72	8	0.218624	0.140609	0.078015	13.9662	intron (ENST00000260653, intron 1 of 1)	-1148	ENST00000419364	chr2-45169505-45171884-CpG:_171-CGI	0	ENSG00000138083	SIX3	SIX homeobox 3 [Source:HGNC Symbol;Acc:HGNC:10889]
chr12	131193959	131194034	76	7	0.686474	0.790608	-0.104134	-13.9644	intron (ENST00000544034, intron 1 of 1)	6830	ENST00000544034	chr12-131187997-131188248-CpG:_18-CGI	-5710	ENSG00000256725	RP11-662M24.2	-
chr10	29431778	29431840	63	7	0.836246	0.738072	0.0981741	13.9495	Intergenic	-146181	ENST00000375500	chr10-29214051-29214362-CpG:_27-CGI	-217415	NA	NA	NA
chr13	48890482	48890929	448	6	0.804523	0.697822	0.106702	13.9365	intron (ENST00000267163, intron 2 of 26)	12794	ENST00000267163	chr13-48890957-48891549-CpG:_42-CGI	28	ENSG00000139687	RB1	retinoblastoma 1 [Source:HGNC Symbol;Acc:HGNC:9884]
chr7	947365	947441	77	8	0.512828	0.622727	-0.109899	-13.9337	intron (ENST00000446141, intron 3 of 9)	-2689	ENST00000453175	chr7-947363-947661-CpG:_29-CGI	0	ENSG00000105963	ADAP1	ArfGAP with dual PH domains 1 [Source:HGNC Symbol;Acc:HGNC:16486]
chr14	58332489	58332561	73	9	0.0720152	0.0362301	0.035785	13.9083	exon (ENST00000556826, exon 1 of 8)	255	ENST00000556826	chr14-58331676-58333121-CpG:_131-CGI	0	ENSG00000151812	SLC35F4	solute carrier family 35 member F4 [Source:HGNC Symbol;Acc:HGNC:19845]
chr17	80516304	80516455	152	7	0.774455	0.696883	0.0775722	13.9068	promoter-TSS (ENST00000531030)	-837	ENST00000531030	chr17-80533761-80534177-CpG:_58-CGI	17306	ENSG00000141568	FOXK2	forkhead box K2 [Source:HGNC Symbol;Acc:HGNC:6036]
chr1	120189295	120189576	282	6	0.585001	0.699551	-0.11455	-13.9016	intron (ENST00000421812, intron 1 of 2)	961	ENST00000421812	chr1-120190377-120191251-CpG:_78-CGI	801	ENSG00000143067	ZNF697	zinc finger protein 697 [Source:HGNC Symbol;Acc:HGNC:32034]
chr17	33672881	33672971	91	7	0.0716809	0.0302021	0.0414788	13.8943	Intergenic	7224	ENST00000592108	chr17-33700487-33700760-CpG:_23-CGI	27516	NA	NA	NA
chr2	10193896	10194757	862	5	0.607777	0.482544	0.125232	13.8906	3' UTR (ENST00000535335, exon 4 of 4)	9954	ENST00000535335	chr2-10182635-10184702-CpG:_183-CGI	-9193	ENSG00000172059	KLF11	Kruppel-like factor 11 [Source:HGNC Symbol;Acc:HGNC:11811]
chr6	157161524	157161704	181	7	0.575575	0.48728	0.0882951	13.8895	intron (ENST00000367148, intron 2 of 19)	-60025	ENST00000604792	chr6-157040983-157041385-CpG:_39-CGI	-120138	ENSG00000049618	ARID1B	AT-rich interaction domain 1B [Source:HGNC Symbol;Acc:HGNC:18040]
chr8	140630788	140630860	73	6	0.931408	0.858697	0.0727113	13.8744	exon (ENST00000303015, exon 2 of 3)	84475	ENST00000303015	chr8-140631096-140631332-CpG:_17-CGI	236	ENSG00000169427	KCNK9	potassium channel, two pore domain subfamily K, member 9 [Source:HGNC Symbol;Acc:HGNC:6283]
chr17	21226856	21226923	68	6	0.541327	0.433904	0.107423	13.8694	Intergenic	11435	ENST00000527123	chr17-21219991-21220412-CpG:_47-CGI	-6443	NA	NA	NA
chr17	56356734	56356786	53	6	0.307059	0.2115	0.0955587	13.8645	exon (ENST00000340482, exon 4 of 11)	1536	ENST00000225275	chr17-56356374-56357013-CpG:_60-CGI	0	ENSG00000005381	MPO	myeloperoxidase [Source:HGNC Symbol;Acc:HGNC:7218]
chr22	50453244	50453300	57	8	0.148701	0.101514	0.0471868	13.8388	TTS (ENST00000266182)	-2184	ENST00000389983	chr22-50453056-50454137-CpG:_109-CGI	0	ENSG00000138892	TTLL8	tubulin tyrosine ligase like 8 [Source:HGNC Symbol;Acc:HGNC:34000]
chr2	71787683	71787791	109	6	0.866912	0.749423	0.11749	13.8378	intron (ENST00000410041, intron 22 of 54)	93905	ENST00000410041	chr2-71787430-71787897-CpG:_33-CGI	0	ENSG00000135636	DYSF	dysferlin [Source:HGNC Symbol;Acc:HGNC:3097]
chr15	25200620	25200694	75	6	0.510813	0.430082	0.0807315	13.8197	intron (ENST00000584968, intron 1 of 6)	496	ENST00000338327	chr15-25200035-25201054-CpG:_77-CGI	0	ENSG00000128739	SNRPN	small nuclear ribonucleoprotein polypeptide N [Source:HGNC Symbol;Acc:HGNC:11164]
chr16	57180108	57180176	69	6	0.774479	0.680301	0.0941782	13.8153	exon (ENST00000565874, exon 14 of 15)	27031	ENST00000565766	chr16-57219486-57220583-CpG:_86-CGI	39310	ENSG00000140848	CPNE2	copine II [Source:HGNC Symbol;Acc:HGNC:2315]
chr10	105452399	105452455	57	7	0.352328	0.219953	0.132375	13.8108	intron (ENST00000369774, intron 6 of 14)	503	ENST00000427662	chr10-105452338-105453230-CpG:_74-CGI	0	ENSG00000107957	SH3PXD2A	SH3 and PX domains 2A [Source:HGNC Symbol;Acc:HGNC:23664]
chr7	158075343	158075397	55	5	0.76189	0.643623	0.118267	13.8068	intron (ENST00000409483, intron 2 of 21)	-254817	ENST00000448698	chr7-158061440-158061746-CpG:_21-CGI	-13596	ENSG00000155093	PTPRN2	protein tyrosine phosphatase, receptor type, N polypeptide 2 [Source:HGNC Symbol;Acc:HGNC:9677]
chr5	1140016	1140128	113	6	0.759796	0.839314	-0.0795189	-13.803	Intergenic	-27922	ENST00000264930	chr5-1155223-1156466-CpG:_117-CGI	15095	NA	NA	NA
chr3	137483748	137483820	73	7	0.114462	0.0689946	0.0454675	13.7874	exon (ENST00000306087, exon 1 of 1)	205	ENST00000306087	chr3-137482964-137484454-CpG:_110-CGI	0	ENSG00000168875	SOX14	SRY-box 14 [Source:HGNC Symbol;Acc:HGNC:11193]
chr7	96626068	96626137	70	5	0.253472	0.142629	0.110843	13.7752	intron (ENST00000430027, intron 1 of 2)	7508	ENST00000431497	chr7-96631383-96631800-CpG:_30-CGI	5246	ENSG00000231764	DLX6-AS1	DLX6 antisense RNA 1 [Source:HGNC Symbol;Acc:HGNC:37151]
chr2	240153007	240153118	112	4	0.537915	0.379611	0.158304	13.7737	intron (ENST00000446876, intron 2 of 3)	-40310	ENST00000454542	chr2-240153476-240153792-CpG:_22-CGI	358	ENSG00000068024	HDAC4	histone deacetylase 4 [Source:HGNC Symbol;Acc:HGNC:14063]
chr21	46954728	46954809	82	6	0.356653	0.237556	0.119098	13.7705	promoter-TSS (ENST00000485649)	-239	ENST00000485649	chr21-46950586-46952286-CpG:_132-CGI	-2441	ENSG00000173638	SLC19A1	solute carrier family 19 (folate transporter), member 1 [Source:HGNC Symbol;Acc:HGNC:10937]
chr18	77376992	77377058	67	6	0.280144	0.178511	0.101632	13.7613	Intergenic	6278	ENST00000587527	chr18-77376688-77377995-CpG:_104-CGI	0	NA	NA	NA
chr2	127955157	127955237	81	6	0.625268	0.498971	0.126297	13.7541	intron (ENST00000409327, intron 4 of 7)	8146	ENST00000335247	chr2-127976389-127977667-CpG:_109-CGI	21152	ENSG00000186684	CYP27C1	cytochrome P450 family 27 subfamily C member 1 [Source:HGNC Symbol;Acc:HGNC:33480]
chr11	2560746	2560859	114	6	0.94663	0.889287	0.0573425	13.7473	intron (ENST00000496887, intron 3 of 6)	77685	ENST00000380776	chr11-2555405-2555618-CpG:_16-CGI	-5127	ENSG00000053918	KCNQ1	potassium channel, voltage gated KQT-like subfamily Q, member 1 [Source:HGNC Symbol;Acc:HGNC:6294]
chrX	12993323	12993384	62	6	0.282331	0.190562	0.0917689	13.7323	promoter-TSS (ENST00000380635)	-10	ENST00000380635	chrX-12993107-12994599-CpG:_114-CGI	0	ENSG00000205542	TMSB4X	thymosin beta 4, X-linked [Source:HGNC Symbol;Acc:HGNC:11881]
chr12	14412999	14413084	86	6	0.228363	0.151074	0.0772885	13.7162	Intergenic	43517	ENST00000538329	chr12-14518525-14518975-CpG:_37-CGI	105441	NA	NA	NA
chr15	68133576	68133700	125	6	0.193005	0.115202	0.0778031	13.7153	intron (ENST00000558889, intron 2 of 2)	-2421	ENST00000502156	chr15-68132640-68133071-CpG:_48-CGI	-504	ENSG00000259410	RP11-34F13.3	-
chr17	80988391	80988474	84	6	0.813811	0.72683	0.0869812	13.7082	intron (ENST00000576599, intron 3 of 12)	18610	ENST00000576599	chr17-80989059-80989392-CpG:_31-CGI	585	ENSG00000175711	B3GNTL1	UDP-GlcNAc:betaGal beta-1,3-N-acetylglucosaminyltransferase-like 1 [Source:HGNC Symbol;Acc:HGNC:21727]
chr16	81482260	81482360	101	6	0.580562	0.458342	0.122219	13.7015	intron (ENST00000537098, intron 1 of 20)	3535	ENST00000537098	chr16-81478214-81479350-CpG:_99-CGI	-2909	ENSG00000153815	CMIP	c-Maf inducing protein [Source:HGNC Symbol;Acc:HGNC:24319]
chr7	157362059	157362109	51	6	0.223281	0.147548	0.0757327	13.6966	intron (ENST00000404321, intron 20 of 22)	43607	ENST00000444154	chr7-157361512-157361805-CpG:_21-CGI	-253	ENSG00000155093	PTPRN2	protein tyrosine phosphatase, receptor type, N polypeptide 2 [Source:HGNC Symbol;Acc:HGNC:9677]
chr22	45125238	45125314	77	7	0.577258	0.44926	0.127998	13.691	intron (ENST00000515632, intron 2 of 12)	-1408	ENST00000455389	chr22-45124981-45125855-CpG:_57-CGI	0	ENSG00000248405	PRR5-ARHGAP8	PRR5-ARHGAP8 readthrough [Source:HGNC Symbol;Acc:HGNC:34512]
chr2	240161581	240161648	68	6	0.713853	0.6022	0.111653	13.69	intron (ENST00000544989, intron 2 of 2)	-48862	ENST00000454542	chr2-240153476-240153792-CpG:_22-CGI	-7788	ENSG00000068024	HDAC4	histone deacetylase 4 [Source:HGNC Symbol;Acc:HGNC:14063]
chr17	77960357	77960437	81	5	0.763683	0.857692	-0.0940092	-13.688	intron (ENST00000310924, intron 3 of 11)	7036	ENST00000571872	chr17-77955491-77955693-CpG:_17-CGI	-4663	ENSG00000167291	TBC1D16	TBC1 domain family member 16 [Source:HGNC Symbol;Acc:HGNC:28356]
chr3	182983316	182983387	72	6	0.789479	0.69322	0.0962586	13.6835	intron (ENST00000465010, intron 1 of 1)	219	ENST00000481531	chr3-182971429-182972635-CpG:_141-CGI	-10680	ENSG00000176597	B3GNT5	UDP-GlcNAc:betaGal beta-1,3-N-acetylglucosaminyltransferase 5 [Source:HGNC Symbol;Acc:HGNC:15684]
chr19	16553558	16553702	145	5	0.422455	0.300356	0.122099	13.6737	intron (ENST00000594975, intron 1 of 21)	1873	ENST00000587343	chr19-16528758-16529029-CpG:_22-CGI	-24528	ENSG00000127527	EPS15L1	epidermal growth factor receptor pathway substrate 15-like 1 [Source:HGNC Symbol;Acc:HGNC:24634]
chrX	153775848	153775919	72	9	0.287773	0.234706	0.0530673	13.6732	promoter-TSS (ENST00000369602)	-22	ENST00000424839	chrX-153774893-153776136-CpG:_138-CGI	0	ENSG00000073009
chr8	104311591	104311709	119	5	0.15674	0.0931429	0.0635967	13.6693	intron (ENST00000540287, intron 1 of 5)	546	ENST00000540287	chr8-104310809-104311620-CpG:_84-CGI	0	ENSG00000164930	FZD6	frizzled class receptor 6 [Source:HGNC Symbol;Acc:HGNC:4044]
chr13	107069936	107070048	113	6	0.575076	0.470597	0.104479	13.6661	Intergenic	40852	ENST00000444865	chr13-107145408-107145787-CpG:_30-CGI	75360	NA	NA	NA
chr16	85551609	85551679	71	7	0.740352	0.633879	0.106473	13.6655	Intergenic	65533	ENST00000602862	chr16-85551382-85551709-CpG:_27-CGI	0	NA	NA	NA
chr16	87990696	87990773	78	7	0.30791	0.214073	0.0938362	13.649	intron (ENST00000412691, intron 2 of 4)	-2743	ENST00000436970	chr16-87991287-87991596-CpG:_22-CGI	514	ENSG00000172530	BANP	BTG3 associated nuclear protein [Source:HGNC Symbol;Acc:HGNC:13450]
chr15	70877700	70877811	112	5	0.144123	0.0633645	0.0807587	13.6335	Intergenic	-79488	ENST00000559752	chr15-70877380-70877958-CpG:_56-CGI	0	NA	NA	NA
chr16	4012846	4012937	92	6	0.195753	0.110949	0.0848041	13.6233	3' UTR (ENST00000294016, exon 11 of 11)	26110	ENST00000576936	chr16-4015001-4015232-CpG:_20-CGI	2064	ENSG00000162104	ADCY9	adenylate cyclase 9 [Source:HGNC Symbol;Acc:HGNC:240]
chrX	150343262	150343354	93	7	0.382583	0.302167	0.0804161	13.6228	TTS (ENST00000454196)	-1817	ENST00000218316	chrX-150343147-150344269-CpG:_77-CGI	0	ENSG00000234696	GPR50-AS1	GPR50 antisense RNA 1 [Source:HGNC Symbol;Acc:HGNC:40259]
chrM	3353	3437	85	9	0.140159	0.268602	-0.128443	-13.6218	promoter-TSS (ENST00000361390)	88	ENST00000361390	NA	NA	ENSG00000198888	MT-ND1	mitochondrially encoded NADH:ubiquinone oxidoreductase core subunit 1 [Source:HGNC Symbol;Acc:HGNC:7455]
chr1	68516081	68516158	78	6	0.511043	0.439125	0.0719183	13.6065	intron (ENST00000370981, intron 3 of 3)	341	ENST00000395201	chr1-68516236-68516473-CpG:_21-CGI	78	ENSG00000162595	DIRAS3	DIRAS family, GTP-binding RAS-like 3 [Source:HGNC Symbol;Acc:HGNC:687]
chr9	139357562	139357620	59	4	0.715559	0.564073	0.151486	13.6027	promoter-TSS (ENST00000277537)	-178	ENST00000277537	chr9-139360683-139361143-CpG:_40-CGI	3063	ENSG00000148396	SEC16A	SEC16 homolog A, endoplasmic reticulum export factor [Source:HGNC Symbol;Acc:HGNC:29006]
chr9	66457620	66457674	55	5	0.249621	0.143765	0.105857	13.5927	Intergenic	67477	ENST00000586625	chr9-66457551-66458640-CpG:_80-CGI	0	NA	NA	NA
chr4	1834671	1834721	51	6	0.73529	0.840666	-0.105377	-13.5925	intron (ENST00000302787, intron 5 of 13)	23278	ENST00000302787	chr4-1828588-1828802-CpG:_18-CGI	-5868	ENSG00000168924	LETM1	leucine zipper-EF-hand containing transmembrane protein 1 [Source:HGNC Symbol;Acc:HGNC:6556]
chr16	54404354	54404409	56	6	0.793824	0.696315	0.0975091	13.5754	exon (ENST00000566649, exon 1 of 2)	196	ENST00000566649	chr16-54325040-54325703-CpG:_51-CGI	-78650	ENSG00000261803	RP11-434E6.2	-
chr4	737454	737525	72	6	0.648473	0.74311	-0.094637	-13.5746	TTS (ENST00000433814)	12624	ENST00000505655	chr4-738424-741517-CpG:_313-CGI	899	ENSG00000185619	PCGF3	polycomb group ring finger 3 [Source:HGNC Symbol;Acc:HGNC:10066]
chr2	177017379	177017464	86	6	0.273031	0.164987	0.108043	13.572	exon (ENST00000306324, exon 2 of 2)	1471	ENST00000306324	chr2-177017266-177017489-CpG:_17-CGI	0	ENSG00000170166	HOXD4	homeobox D4 [Source:HGNC Symbol;Acc:HGNC:5138]
chr5	72740569	72740663	95	7	0.326075	0.213677	0.112398	13.5707	Intergenic	-1568	ENST00000514661	chr5-72740051-72740800-CpG:_62-CGI	0	NA	NA	NA
chr13	112711389	112711447	59	7	0.127866	0.0613726	0.066493	13.5541	Intergenic	-10495	ENST00000330949	chr13-112709884-112712665-CpG:_217-CGI	0	NA	NA	NA
chr8	8182803	8185602	2800	6	0.852231	0.739181	0.11305	13.5436	intron (ENST00000330777, intron 4 of 4)	55055	ENST00000330777	chr8-8175699-8176775-CpG:_85-CGI	-6027	ENSG00000182319
chr12	122251104	122251192	89	7	0.48046	0.397142	0.0833177	13.5251	intron (ENST00000542440, intron 6 of 17)	8510	ENST00000267197	chr12-122249843-122250164-CpG:_29-CGI	-939	ENSG00000139718	SETD1B	SET domain containing 1B [Source:HGNC Symbol;Acc:HGNC:29187]
chr2	202060603	202065602	5000	5	0.58949	0.464044	0.125446	13.5158	intron (ENST00000448480, intron 5 of 7)	15184	ENST00000448480	chr2-201983198-201983709-CpG:_38-CGI	-76893	ENSG00000003400	CASP10	caspase 10 [Source:HGNC Symbol;Acc:HGNC:1500]
chr16	86549238	86549290	53	5	0.173925	0.0868866	0.0870383	13.5123	Intergenic	5131	ENST00000262426	chr16-86549069-86550512-CpG:_119-CGI	0	NA	NA	NA
chr10	45958689	45958772	84	6	0.681828	0.576113	0.105715	13.508	exon (ENST00000453424, exon 1 of 4)	603	ENST00000453424	chr10-45938626-45939679-CpG:_94-CGI	-19009	ENSG00000165406	2024-03-08	membrane associated ring-CH-type finger 8 [Source:HGNC Symbol;Acc:HGNC:23356]
chr11	71951344	71951466	123	9	0.139441	0.0918385	0.0476026	13.5057	intron (ENST00000298231, intron 2 of 2)	831	ENST00000546310	chr11-71950815-71951408-CpG:_68-CGI	0	ENSG00000165462	PHOX2A	paired-like homeobox 2a [Source:HGNC Symbol;Acc:HGNC:691]
chrX	71933732	71933824	93	7	0.356844	0.294405	0.0624392	13.4961	5' UTR (ENST00000373539, exon 1 of 33)	110	ENST00000373542	chrX-71933681-71934265-CpG:_68-CGI	0	ENSG00000067177	PHKA1	phosphorylase kinase, alpha 1 (muscle) [Source:HGNC Symbol;Acc:HGNC:8925]
chr1	178469538	178469707	170	5	0.658537	0.770058	-0.111521	-13.4837	Intergenic	-12590	ENST00000258298	chr1-178455799-178456286-CpG:_49-CGI	-13251	NA	NA	NA
chrM	2479	2575	97	11	0.101091	0.19675	-0.0956587	-13.4717	promoter-TSS (ENST00000361390)	-780	ENST00000361390	NA	NA	ENSG00000198888	MT-ND1	mitochondrially encoded NADH:ubiquinone oxidoreductase core subunit 1 [Source:HGNC Symbol;Acc:HGNC:7455]
chr7	63360974	63361073	100	6	0.163069	0.0528622	0.110206	13.4683	promoter-TSS (ENST00000587704)	90	ENST00000594887	chr7-63361126-63361493-CpG:_30-CGI	53	ENSG00000236299	RP11-340I6.7	-
chr16	68270458	68270579	122	6	0.298456	0.202841	0.0956147	13.463	promoter-TSS (ENST00000565858)	-31	ENST00000473183	chr16-68269010-68272143-CpG:_247-CGI	0	ENSG00000103067	ESRP2	epithelial splicing regulatory protein 2 [Source:HGNC Symbol;Acc:HGNC:26152]
chr6	30704876	30705003	128	7	0.758014	0.836629	-0.0786145	-13.4605	intron (ENST00000413165, intron 5 of 5)	5041	ENST00000416018	chr6-30710307-30712440-CpG:_161-CGI	5304	ENSG00000137312	FLOT1	flotillin 1 [Source:HGNC Symbol;Acc:HGNC:3757]
chr2	171676951	171677024	74	5	0.351718	0.449458	-0.0977408	-13.451	intron (ENST00000445006, intron 3 of 3)	-2440	ENST00000455988	chr2-171676552-171676980-CpG:_34-CGI	0	ENSG00000128683	GAD1	glutamate decarboxylase 1 [Source:HGNC Symbol;Acc:HGNC:4092]
chr11	705071	705191	121	6	0.560448	0.652858	-0.0924104	-13.4499	promoter-TSS (ENST00000533256)	-86	ENST00000527199	chr11-705794-706534-CpG:_79-CGI	603	ENSG00000177106	EPS8L2	EPS8-like 2 [Source:HGNC Symbol;Acc:HGNC:21296]
chr4	40198445	40198550	106	6	0.206978	0.111883	0.0950945	13.4299	promoter-TSS (ENST00000381799)	-30	ENST00000381799	chr4-40057484-40059041-CpG:_179-CGI	-139403	ENSG00000168421	RHOH	ras homolog family member H [Source:HGNC Symbol;Acc:HGNC:686]
chr16	89038180	89038256	77	6	0.653124	0.759076	-0.105952	-13.4102	intron (ENST00000563640, intron 1 of 2)	5183	ENST00000448839	chr16-89034060-89034293-CpG:_20-CGI	-3886	ENSG00000129993	CBFA2T3	core-binding factor, runt domain, alpha subunit 2; translocated to, 3 [Source:HGNC Symbol;Acc:HGNC:1537]
chr12	123634060	123634160	101	5	0.674783	0.581687	0.0930959	13.4043	intron (ENST00000542210, intron 1 of 3)	452	ENST00000542210	chr12-123634826-123636176-CpG:_144-CGI	666	ENSG00000090975	PITPNM2	phosphatidylinositol transfer protein, membrane associated 2 [Source:HGNC Symbol;Acc:HGNC:21044]
chr5	29600381	29600804	424	5	0.687526	0.792667	-0.105141	-13.4042	Intergenic	-204504	ENST00000506492	chr5-28927605-28928637-CpG:_93-CGI	-671743	NA	NA	NA
chr14	24641372	24641439	68	7	0.16622	0.103524	0.0626957	13.3714	promoter-TSS (ENST00000560501)	171	ENST00000559919	chr14-24641053-24642220-CpG:_79-CGI	0	ENSG00000100918	REC8	REC8 meiotic recombination protein [Source:HGNC Symbol;Acc:HGNC:16879]
chr17	43657360	43661051	3692	6	0.386781	0.296266	0.0905157	13.3516	Intergenic	-23101	ENST00000586411	chr17-43662141-43663807-CpG:_137-CGI	1090	NA	NA	NA
chr19	6234698	6238805	4108	6	0.703514	0.602924	0.10059	13.3385	intron (ENST00000252674, intron 3 of 11)	-22417	ENST00000588192	chr19-6230458-6230666-CpG:_19-CGI	-4031	ENSG00000130382	MLLT1	myeloid/lymphoid or mixed-lineage leukemia; translocated to, 1 [Source:HGNC Symbol;Acc:HGNC:7134]
chr1	9473714	9473796	83	5	0.319646	0.228294	0.091352	13.3257	Intergenic	57989	ENST00000377399	chr1-9488937-9489249-CpG:_33-CGI	15141	NA	NA	NA
chr12	125030708	125030793	86	5	0.508111	0.634349	-0.126239	-13.3226	intron (ENST00000458234, intron 1 of 32)	-10601	ENST00000404621	chr12-125028132-125028378-CpG:_22-CGI	-2329	ENSG00000196498	NCOR2	nuclear receptor corepressor 2 [Source:HGNC Symbol;Acc:HGNC:7673]
chr19	56729375	56729727	353	5	0.884967	0.797679	0.0872883	13.3197	Intergenic	10108	ENST00000391713	chr19-56728588-56729375-CpG:_84-CGI	0	NA	NA	NA
chr6	36817041	36817167	127	6	0.3905	0.272723	0.117777	13.3184	Intergenic	-9326	ENST00000244751	chr6-36807678-36808808-CpG:_80-CGI	-8232	NA	NA	NA
chr17	46114604	46114675	72	7	0.0889019	0.0467546	0.0421473	13.3127	promoter-TSS (ENST00000581756)	-367	ENST00000581756	chr17-46114573-46115059-CpG:_44-CGI	0	ENSG00000005243	COPZ2	coatomer protein complex subunit zeta 2 [Source:HGNC Symbol;Acc:HGNC:19356]
chr3	126668134	126668228	95	4	0.903836	0.784094	0.119742	13.302	intron (ENST00000513253, intron 4 of 5)	-39256	ENST00000393409	chr3-126668259-126668520-CpG:_27-CGI	31	ENSG00000159685	CHCHD6	coiled-coil-helix-coiled-coil-helix domain containing 6 [Source:HGNC Symbol;Acc:HGNC:28184]
chr1	236228167	236228224	58	6	0.0755579	0.0253963	0.0501615	13.2989	exon (ENST00000366595, exon 1 of 17)	214	ENST00000366595	chr1-236227682-236228817-CpG:_123-CGI	0	ENSG00000116962	NID1	nidogen 1 [Source:HGNC Symbol;Acc:HGNC:7821]
chrX	46434226	46434295	70	7	0.368669	0.285781	0.0828879	13.2862	exon (ENST00000276055, exon 1 of 2)	1041	ENST00000276055	chrX-46433054-46434902-CpG:_213-CGI	0	ENSG00000147119	CHST7	carbohydrate (N-acetylglucosamine 6-O) sulfotransferase 7 [Source:HGNC Symbol;Acc:HGNC:13817]
chr4	2303791	2303861	71	5	0.848138	0.741827	0.10631	13.2706	intron (ENST00000510632, intron 1 of 2)	6515	ENST00000510632	chr4-2305514-2305793-CpG:_24-CGI	1653	ENSG00000251148	RP11-478C1.7	-
chrX	46617726	46617884	159	7	0.519052	0.442692	0.0763604	13.2676	intron (ENST00000328306, intron 1 of 16)	685	ENST00000328306	chrX-46618013-46618969-CpG:_91-CGI	129	ENSG00000065923	SLC9A7	solute carrier family 9, subfamily A (NHE7, cation proton antiporter 7), member 7 [Source:HGNC Symbol;Acc:HGNC:17123]
chr7	33037925	33038020	96	6	0.190687	0.123945	0.0667416	13.264	intron (ENST00000418354, intron 4 of 4)	18861	ENST00000490776	chr7-32996732-32997591-CpG:_104-CGI	-40333	ENSG00000122642	FKBP9	FK506 binding protein 9 [Source:HGNC Symbol;Acc:HGNC:3725]
chr14	61578014	61578077	64	6	0.43952	0.319479	0.120041	13.2593	Intergenic	68177	ENST00000529212	chr14-61447663-61448141-CpG:_45-CGI	-129872	NA	NA	NA
chr11	78672678	78673196	519	5	0.308794	0.186564	0.12223	13.2516	intron (ENST00000278550, intron 6 of 33)	-58006	ENST00000533074	chr11-78673007-78673213-CpG:_19-CGI	0	ENSG00000149256	TENM4	teneurin transmembrane protein 4 [Source:HGNC Symbol;Acc:HGNC:29945]
chr2	242715490	242715559	70	6	0.581198	0.697642	-0.116444	-13.248	promoter-TSS (ENST00000192314)	-716	ENST00000192314	chr2-242710637-242711047-CpG:_39-CGI	-4442	ENSG00000154252	GAL3ST2	galactose-3-O-sulfotransferase 2 [Source:HGNC Symbol;Acc:HGNC:24869]
chr21	38600789	38600864	76	7	0.944528	0.901763	0.0427648	13.2472	intron (ENST00000476950, intron 4 of 6)	7937	ENST00000543267	chr21-38592987-38593674-CpG:_62-CGI	-7114	ENSG00000157538	DSCR3	Down syndrome critical region 3 [Source:HGNC Symbol;Acc:HGNC:3044]
chr3	186543348	186543459	112	5	0.113372	0.057854	0.0555185	13.2414	Intergenic	-17060	ENST00000412955	chr3-186544916-186545471-CpG:_69-CGI	1457	NA	NA	NA
chr1	25291683	25291736	54	6	0.472211	0.57827	-0.106059	-13.2257	promoter-TSS (ENST00000338888)	-208	ENST00000399916	chr1-25255527-25259005-CpG:_311-CGI	-32677	ENSG00000020633	RUNX3	runt-related transcription factor 3 [Source:HGNC Symbol;Acc:HGNC:10473]
chr17	40489722	40489800	79	6	0.425905	0.538041	-0.112135	-13.2137	intron (ENST00000389272, intron 6 of 22)	31573	ENST00000587646	chr17-40464293-40464947-CpG:_47-CGI	-24774	ENSG00000168610	STAT3	signal transducer and activator of transcription 3 (acute-phase response factor) [Source:HGNC Symbol;Acc:HGNC:11364]
chr11	10827485	10827542	58	6	0.773319	0.687481	0.0858381	13.2135	exon (ENST00000396525, exon 4 of 21)	1496	ENST00000525681	chr11-10829361-10831121-CpG:_147-CGI	1819	ENSG00000110321	EIF4G2	eukaryotic translation initiation factor 4 gamma, 2 [Source:HGNC Symbol;Acc:HGNC:3297]
chr13	114261935	114262005	71	5	0.496198	0.363263	0.132935	13.1995	intron (ENST00000538138, intron 2 of 10)	22229	ENST00000453989	chr13-114260191-114260565-CpG:_30-CGI	-1369	ENSG00000198176	TFDP1	transcription factor Dp-1 [Source:HGNC Symbol;Acc:HGNC:11749]
chrX	68114412	68114469	58	5	0.47372	0.358112	0.115609	13.199	Intergenic	65600	ENST00000204961	chrX-68114440-68114710-CpG:_20-CGI	0	NA	NA	NA
chr2	206571950	206572065	116	6	0.252205	0.37997	-0.127765	-13.1938	intron (ENST00000412873, intron 2 of 15)	23992	ENST00000412873	chr2-206549599-206551316-CpG:_145-CGI	-20633	ENSG00000118257	NRP2	neuropilin 2 [Source:HGNC Symbol;Acc:HGNC:8005]
chr5	1868640	1868705	66	5	0.407869	0.52594	-0.118071	-13.1914	Intergenic	-11990	ENST00000509455	chr5-1874907-1879032-CpG:_306-CGI	6202	NA	NA	NA
chr11	65635136	65635209	74	5	0.24211	0.15086	0.0912496	13.1666	intron (ENST00000526911, intron 1 of 2)	306	ENST00000526911	chr11-65639835-65641374-CpG:_115-CGI	4626	ENSG00000172638	EFEMP2	EGF containing fibulin-like extracellular matrix protein 2 [Source:HGNC Symbol;Acc:HGNC:3219]
chr3	55508478	55508528	51	7	0.767231	0.69303	0.0742014	13.1662	exon (ENST00000482079, exon 3 of 3)	6721	ENST00000482079	chr3-55508336-55508708-CpG:_46-CGI	0	ENSG00000114251	WNT5A	wingless-type MMTV integration site family member 5A [Source:HGNC Symbol;Acc:HGNC:12784]
chr3	133465228	133465318	91	9	0.0985752	0.0550809	0.0434943	13.1656	promoter-TSS (ENST00000482271)	36	ENST00000482271	chr3-133464949-133465420-CpG:_45-CGI	0	ENSG00000091513	TF	transferrin [Source:HGNC Symbol;Acc:HGNC:11740]
chr17	1633695	1633758	64	6	0.488094	0.385672	0.102422	13.1469	promoter-TSS (ENST00000545662)	-29	ENST00000545662	chr17-1637053-1637492-CpG:_42-CGI	3295	ENSG00000167716	WDR81	WD repeat domain 81 [Source:HGNC Symbol;Acc:HGNC:26600]
chr6	168449223	168449312	90	6	0.823416	0.741471	0.0819457	13.1457	Intergenic	14589	ENST00000496008	chr6-168449070-168449349-CpG:_20-CGI	0	NA	NA	NA
chr9	96716929	96716988	60	5	0.131969	0.0555388	0.0764306	13.1299	promoter-TSS (ENST00000454594)	696	ENST00000253968	chr9-96713326-96718186-CpG:_347-CGI	0	ENSG00000235601	BARX1-AS1	BARX1 antisense RNA 1 (head to head) [Source:HGNC Symbol;Acc:HGNC:50673]
chr22	46443364	46446538	3175	6	0.81313	0.740941	0.0721894	13.1276	TTS (ENST00000396008)	-4798	ENST00000381051	chr22-46440393-46441019-CpG:_61-CGI	-2344	ENSG00000182257	PRR34	proline rich 34 [Source:HGNC Symbol;Acc:HGNC:25606]
chr2	8445783	8445837	55	5	0.724396	0.614503	0.109893	13.1191	intron (ENST00000430192, intron 1 of 7)	18950	ENST00000430192	chr2-8596907-8597573-CpG:_61-CGI	151070	ENSG00000236790	LINC00299	long intergenic non-protein coding RNA 299 [Source:HGNC Symbol;Acc:HGNC:27940]
chr17	1933007	1933063	57	6	0.444834	0.548988	-0.104154	-13.1174	promoter-TSS (ENST00000263083)	-369	ENST00000263083	chr17-1933138-1933852-CpG:_60-CGI	75	ENSG00000108963	DPH1	diphthamide biosynthesis 1 [Source:HGNC Symbol;Acc:HGNC:3003]
chrX	123094734	123094815	82	6	0.341736	0.239254	0.102482	13.1116	promoter-TSS (ENST00000458700)	60	ENST00000458700	chrX-123093923-123094582-CpG:_71-CGI	-151	ENSG00000101972	STAG2	stromal antigen 2 [Source:HGNC Symbol;Acc:HGNC:11355]
chr3	112357878	112357979	102	5	0.94662	0.881009	0.0656108	13.1084	promoter-TSS (ENST00000461431)	-984	ENST00000461431	chr3-112280022-112280950-CpG:_80-CGI	-76927	ENSG00000091986	CCDC80	coiled-coil domain containing 80 [Source:HGNC Symbol;Acc:HGNC:30649]
chr5	178287567	178287626	60	7	0.0702252	0.0225126	0.0477126	13.1068	promoter-TSS (ENST00000520377)	-92	ENST00000520377	chr5-178286874-178287942-CpG:_118-CGI	0	ENSG00000178338	ZNF354B	zinc finger protein 354B [Source:HGNC Symbol;Acc:HGNC:17197]
chr4	7054813	7054896	84	4	0.260553	0.134166	0.126388	13.1001	promoter-TSS (ENST00000510704)	-226	ENST00000510704	chr4-7056020-7056581-CpG:_44-CGI	1124	ENSG00000173011	TADA2B	transcriptional adaptor 2B [Source:HGNC Symbol;Acc:HGNC:30781]
chr16	72955296	72955373	78	5	0.637786	0.50822	0.129566	13.0977	intron (ENST00000268489, intron 3 of 9)	114447	ENST00000558618	chr16-72993103-72993867-CpG:_55-CGI	37730	ENSG00000140836	ZFHX3	zinc finger homeobox 3 [Source:HGNC Symbol;Acc:HGNC:777]
chrX	100878172	100878255	84	6	0.369176	0.276613	0.0925629	13.097	promoter-TSS (ENST00000479298)	95	ENST00000479298	chrX-100807793-100808048-CpG:_21-CGI	-70123	ENSG00000102401	ARMCX3	armadillo repeat containing, X-linked 3 [Source:HGNC Symbol;Acc:HGNC:24065]
chr7	128784020	128784130	111	5	0.380261	0.266429	0.113832	13.0963	promoter-TSS (ENST00000289407)	-637	ENST00000289407	chr7-128784695-128785096-CpG:_33-CGI	565	ENSG00000158457	TSPAN33	tetraspanin 33 [Source:HGNC Symbol;Acc:HGNC:28743]
chr3	155463641	155463692	52	5	0.19783	0.108868	0.0889621	13.0854	promoter-TSS (ENST00000460012)	-810	ENST00000460012	chr3-155461917-155462561-CpG:_56-CGI	-1079	ENSG00000114805	PLCH1	phospholipase C eta 1 [Source:HGNC Symbol;Acc:HGNC:29185]
chr1	7973192	7973338	147	6	0.442058	0.278916	0.163142	13.0852	Intergenic	21895	ENST00000474475	chr1-8002408-8002699-CpG:_31-CGI	29070	NA	NA	NA
chr11	320639	320691	53	7	0.0818491	0.141702	-0.0598524	-13.0721	exon (ENST00000602735, exon 2 of 3)	385	ENST00000399808	chr11-318361-319052-CpG:_75-CGI	-1586	ENSG00000142089	IFITM3	interferon induced transmembrane protein 3 [Source:HGNC Symbol;Acc:HGNC:5414]
chr17	78748441	78748516	76	6	0.459908	0.307762	0.152145	13.07	intron (ENST00000306801, intron 6 of 33)	30954	ENST00000570335	chr17-78775591-78775815-CpG:_24-CGI	27075	ENSG00000141564	RPTOR	regulatory associated protein of MTOR, complex 1 [Source:HGNC Symbol;Acc:HGNC:30287]
chr10	78734760	78734864	105	5	0.765456	0.866478	-0.101022	-13.0624	intron (ENST00000434208, intron 11 of 21)	35946	ENST00000598613	chr10-79396095-79398495-CpG:_196-CGI	661231	ENSG00000156113	KCNMA1	potassium channel, calcium activated large conductance subfamily M alpha, member 1 [Source:HGNC Symbol;Acc:HGNC:6284]
chr16	85518846	85518962	117	6	0.63793	0.494688	0.143242	13.0623	Intergenic	98273	ENST00000602862	chr16-85519109-85519357-CpG:_26-CGI	147	NA	NA	NA
chr3	98304423	98304475	53	4	0.824173	0.698334	0.125839	13.0578	exon (ENST00000264193, exon 5 of 7)	8118	ENST00000264193	chr3-98311909-98312696-CpG:_82-CGI	7434	ENSG00000080819	CPOX	coproporphyrinogen oxidase [Source:HGNC Symbol;Acc:HGNC:2321]
chr14	102399638	102399690	53	6	0.944306	0.888588	0.0557184	13.0563	Intergenic	26822	ENST00000555237	chr14-102394772-102395123-CpG:_24-CGI	-4514	NA	NA	NA
chr10	11866867	11866974	108	5	0.725792	0.628086	0.0977058	13.0562	intron (ENST00000277570, intron 1 of 3)	1523	ENST00000277570	chr10-11865125-11865984-CpG:_114-CGI	-882	ENSG00000148426	PROSER2	proline and serine rich 2 [Source:HGNC Symbol;Acc:HGNC:23728]
chr17	7256407	7256477	71	6	0.738844	0.825994	-0.0871502	-13.0488	exon (ENST00000333751, exon 1 of 1)	1234	ENST00000333751	chr17-7254622-7255808-CpG:_118-CGI	-598	ENSG00000213859	KCTD11	potassium channel tetramerization domain containing 11 [Source:HGNC Symbol;Acc:HGNC:21302]
chr1	231296764	231296819	56	6	0.159816	0.0929763	0.0668401	13.0453	Intergenic	-1067	ENST00000444294	chr1-231296559-231297345-CpG:_57-CGI	0	NA	NA	NA
chr14	99701373	99701424	52	7	0.190407	0.137081	0.053326	13.0427	intron (ENST00000357195, intron 2 of 3)	-27887	ENST00000429450	chr14-99711839-99713431-CpG:_133-CGI	10415	ENSG00000127152	BCL11B	B-cell CLL/lymphoma 11B (zinc finger protein) [Source:HGNC Symbol;Acc:HGNC:13222]
chr10	79601861	79601985	125	6	0.933759	0.886652	0.0471072	13.0369	exon (ENST00000372388, exon 7 of 31)	-12723	ENST00000424842	chr10-79685719-79686507-CpG:_75-CGI	83734	ENSG00000151208	DLG5	discs, large homolog 5 (Drosophila) [Source:HGNC Symbol;Acc:HGNC:2904]
chr6	166218678	166218795	118	9	0.140371	0.0753986	0.0649726	13.0366	intron (ENST00000535229, intron 1 of 1)	-30062	ENST00000431017	chr6-166218333-166218876-CpG:_58-CGI	0	ENSG00000256956
chr1	2082320	2082415	96	6	0.631366	0.50887	0.122497	13.0161	TTS (ENST00000496325)	15938	ENST00000497183	chr1-2082314-2082529-CpG:_17-CGI	0	ENSG00000067606	PRKCZ	protein kinase C, zeta [Source:HGNC Symbol;Acc:HGNC:9412]
chr12	49627697	49627765	69	6	0.499444	0.314741	0.184703	13.0069	exon (ENST00000549023, exon 2 of 2)	6022	ENST00000541364	chr12-49628287-49628521-CpG:_25-CGI	522	ENSG00000258101	RP11-977B10.2	-
chr10	334694	334774	81	6	0.914397	0.846297	0.0680999	12.9979	intron (ENST00000280886, intron 32 of 36)	40732	ENST00000434695	chr10-346504-346828-CpG:_32-CGI	11730	ENSG00000151240	DIP2C	disco interacting protein 2 homolog C [Source:HGNC Symbol;Acc:HGNC:29150]
chr19	5041549	5041612	64	5	0.679273	0.561308	0.117965	12.9904	TTS (ENST00000588337)	25244	ENST00000536461	chr19-5039856-5040062-CpG:_22-CGI	-1486	ENSG00000127663	KDM4B	lysine (K)-specific demethylase 4B [Source:HGNC Symbol;Acc:HGNC:29136]
chr19	7570280	7570360	81	6	0.425189	0.31858	0.10661	12.9868	exon (ENST00000361664, exon 5 of 9)	-1648	ENST00000599312	chr19-7565704-7566313-CpG:_93-CGI	-3966	ENSG00000198723	C19orf45	chromosome 19 open reading frame 45 [Source:HGNC Symbol;Acc:HGNC:24745]
chr2	172952756	172952851	96	6	0.178923	0.100174	0.0787496	12.9785	TTS (ENST00000469444)	2539	ENST00000341900	chr2-172952809-172953160-CpG:_26-CGI	0	ENSG00000144355	DLX1	distal-less homeobox 1 [Source:HGNC Symbol;Acc:HGNC:2914]
chr16	87739401	87739454	54	6	0.912623	0.844657	0.0679662	12.9461	promoter-TSS (ENST00000446344)	-137	ENST00000446344	chr16-87738617-87738851-CpG:_22-CGI	-549	ENSG00000205047
chrX	43832819	43832895	77	7	0.175536	0.113967	0.0615689	12.9357	promoter-TSS (ENST00000378062)	-107	ENST00000378062	chrX-43741299-43741827-CpG:_51-CGI	-90991	ENSG00000124479	NDP	Norrie disease (pseudoglioma) [Source:HGNC Symbol;Acc:HGNC:7678]
chr1	150293335	150293422	88	7	0.618663	0.504939	0.113724	12.9332	promoter-TSS (ENST00000324862)	-547	ENST00000324862	chr1-150293835-150294140-CpG:_25-CGI	413	ENSG00000117360	PRPF3	pre-mRNA processing factor 3 [Source:HGNC Symbol;Acc:HGNC:17348]
chr14	65150012	65150089	78	6	0.903923	0.83246	0.0714624	12.9279	Intergenic	-20770	ENST00000555982	chr14-65170876-65172007-CpG:_110-CGI	20787	NA	NA	NA
chr17	61042801	61042894	94	6	0.570638	0.675142	-0.104504	-12.9252	intron (ENST00000582505, intron 1 of 2)	1324	ENST00000582505	chr17-61043325-61044408-CpG:_111-CGI	431	ENSG00000263931	RP11-180P8.1	-
chr11	71951965	71952045	81	6	0.241563	0.14128	0.100283	12.8968	intron (ENST00000298231, intron 2 of 2)	231	ENST00000546310	chr11-71952112-71952528-CpG:_36-CGI	67	ENSG00000165462	PHOX2A	paired-like homeobox 2a [Source:HGNC Symbol;Acc:HGNC:691]
chr3	65583383	65583460	78	7	0.160835	0.117067	0.0437674	12.8811	promoter-TSS (ENST00000463103)	-11	ENST00000463103	chr3-65534684-65535344-CpG:_69-CGI	-48038	ENSG00000151276	MAGI1	membrane associated guanylate kinase, WW and PDZ domain containing 1 [Source:HGNC Symbol;Acc:HGNC:946]
chr1	27684282	27684350	69	7	0.288258	0.202077	0.0861803	12.8779	exon (ENST00000493901, exon 23 of 30)	-1354	ENST00000486046	chr1-27683277-27683590-CpG:_23-CGI	-691	ENSG00000142733	MAP3K6	mitogen-activated protein kinase kinase kinase 6 [Source:HGNC Symbol;Acc:HGNC:6858]
chr7	157405259	157405348	90	6	0.493816	0.382845	0.110972	12.8778	intron (ENST00000404321, intron 15 of 22)	-1412	ENST00000409610	chr7-157405009-157406608-CpG:_143-CGI	0	ENSG00000155093	PTPRN2	protein tyrosine phosphatase, receptor type, N polypeptide 2 [Source:HGNC Symbol;Acc:HGNC:9677]
chr9	140409334	140409392	59	5	0.73384	0.852723	-0.118883	-12.8687	intron (ENST00000277531, intron 11 of 33)	598	ENST00000371457	chr9-140401252-140401456-CpG:_17-CGI	-7877	ENSG00000130653	PNPLA7	patatin like phospholipase domain containing 7 [Source:HGNC Symbol;Acc:HGNC:24768]
chr15	96888030	96888133	104	5	0.3467	0.215203	0.131497	12.8539	Intergenic	-9385	ENST00000558382	chr15-96887793-96888030-CpG:_18-CGI	0	NA	NA	NA
chr16	3614068	3614162	95	6	0.927102	0.88144	0.0456619	12.8518	exon (ENST00000448023, exon 3 of 19)	13277	ENST00000301749	chr16-3614316-3614601-CpG:_24-CGI	154	ENSG00000167984	NLRC3	NLR family, CARD domain containing 3 [Source:HGNC Symbol;Acc:HGNC:29889]
chr11	44333121	44333193	73	5	0.237939	0.14685	0.0910885	12.8494	Intergenic	-1441	ENST00000329255	chr11-44332314-44332757-CpG:_36-CGI	-363	NA	NA	NA
chrX	139014954	139015014	61	7	0.266499	0.190895	0.0756036	12.832	5' UTR (ENST00000370557, exon 1 of 29)	245	ENST00000370557	chrX-139013862-139015491-CpG:_139-CGI	0	ENSG00000101974	ATP11C	ATPase, class VI, type 11C [Source:HGNC Symbol;Acc:HGNC:13554]
chr17	17929768	17929946	179	5	0.381641	0.500144	-0.118503	-12.8278	intron (ENST00000585101, intron 2 of 4)	-1872	ENST00000581698	chr17-17942198-17943495-CpG:_141-CGI	12252	ENSG00000171953	ATPAF2	ATP synthase mitochondrial F1 complex assembly factor 2 [Source:HGNC Symbol;Acc:HGNC:18802]
chr5	140783171	140783239	69	7	0.455585	0.382647	0.0729381	12.8267	exon (ENST00000573521, exon 1 of 4)	685	ENST00000573521	chr5-140779013-140779659-CpG:_66-CGI	-3511	ENSG00000261934	PCDHGA9	protocadherin gamma subfamily A, 9 [Source:HGNC Symbol;Acc:HGNC:8707]
chr12	131958860	131958930	71	7	0.735719	0.661321	0.0743974	12.8137	exon (ENST00000535133, exon 2 of 3)	18601	ENST00000535133	chr12-131943519-131943761-CpG:_20-CGI	-15098	ENSG00000256209	RP11-897M7.1	-
chr1	19478203	19478263	61	6	0.857698	0.792687	0.0650104	12.8004	promoter-TSS (ENST00000425413)	-39	ENST00000425413	chr1-19536151-19537046-CpG:_83-CGI	57888	ENSG00000127481	UBR4	ubiquitin protein ligase E3 component n-recognin 4 [Source:HGNC Symbol;Acc:HGNC:30313]
chr7	98255984	98256055	72	6	0.642651	0.556792	0.0858586	12.7986	intron (ENST00000265634, intron 3 of 4)	9410	ENST00000265634	chr7-98245805-98247759-CpG:_233-CGI	-8224	ENSG00000106236	NPTX2	neuronal pentraxin II [Source:HGNC Symbol;Acc:HGNC:7953]
chr8	22132877	22132927	51	6	0.800278	0.885952	-0.0856738	-12.7959	promoter-TSS (ENST00000454009)	52	ENST00000521356	chr8-22132791-22133357-CpG:_47-CGI	0	ENSG00000197181	PIWIL2	piwi-like RNA-mediated gene silencing 2 [Source:HGNC Symbol;Acc:HGNC:17644]
chr20	54580308	54580747	440	6	0.135208	0.0577185	0.0774891	12.795	promoter-TSS (ENST00000064571)	1	ENST00000064571	chr20-54578603-54580678-CpG:_173-CGI	0	ENSG00000054803	CBLN4	cerebellin 4 precursor [Source:HGNC Symbol;Acc:HGNC:16231]
chr5	74344326	74344439	114	5	0.470718	0.619382	-0.148663	-12.7741	intron (ENST00000503568, intron 1 of 1)	4086	ENST00000503568	chr5-74348241-74349681-CpG:_189-CGI	3802	ENSG00000250889	LINC01336	long intergenic non-protein coding RNA 1336 [Source:HGNC Symbol;Acc:HGNC:50543]
chr16	2986821	2986940	120	7	0.934853	0.888061	0.0467916	12.7731	intron (ENST00000571580, intron 3 of 3)	-1426	ENST00000571983	chr16-2961641-2962532-CpG:_104-CGI	-24288	ENSG00000059122	FLYWCH1	FLYWCH-type zinc finger 1 [Source:HGNC Symbol;Acc:HGNC:25404]
chr9	93926477	93926554	78	5	0.685969	0.776047	-0.0900783	-12.773	TTS (ENST00000588550)	-1146	ENST00000457976	chr9-93922196-93922679-CpG:_39-CGI	-3797	ENSG00000235641	LINC00484	long intergenic non-protein coding RNA 484 [Source:HGNC Symbol;Acc:HGNC:27862]
chr2	113992902	113993077	176	6	0.688498	0.519421	0.169077	12.763	promoter-TSS (ENST00000436293)	31	ENST00000465084	chr2-113993204-113994075-CpG:_89-CGI	127	ENSG00000189223	PAX8-AS1	PAX8 antisense RNA 1 [Source:HGNC Symbol;Acc:HGNC:49271]
chr8	42012346	42012459	114	5	0.759804	0.836703	-0.076899	-12.7488	TTS (ENST00000517969)	268	ENST00000517922	chr8-42009723-42011098-CpG:_134-CGI	-1247	ENSG00000070718	AP3M2	adaptor related protein complex 3, mu 2 subunit [Source:HGNC Symbol;Acc:HGNC:570]
chr10	467818	467874	57	4	0.868252	0.729082	0.139169	12.7185	intron (ENST00000381496, intron 6 of 25)	-15655	ENST00000425723	chr10-465928-466396-CpG:_40-CGI	-1421	ENSG00000151240	DIP2C	disco interacting protein 2 homolog C [Source:HGNC Symbol;Acc:HGNC:29150]
chr7	19184767	19184907	141	7	0.211453	0.143081	0.0683712	12.7052	exon (ENST00000275461, exon 1 of 1)	207	ENST00000275461	chr7-19184818-19185033-CpG:_20-CGI	0	ENSG00000146618	FERD3L	Fer3-like bHLH transcription factor [Source:HGNC Symbol;Acc:HGNC:16660]
chr3	185226158	185226224	67	4	0.665993	0.813487	-0.147495	-12.6987	TTS (ENST00000435679)	8678	ENST00000435679	chr3-185216310-185217131-CpG:_82-CGI	-9026	ENSG00000163898	LIPH	lipase, member H [Source:HGNC Symbol;Acc:HGNC:18483]
chr6	10421443	10421509	67	7	0.104489	0.0627147	0.0417744	12.6863	Intergenic	-1605	ENST00000319516	chr6-10421414-10421727-CpG:_30-CGI	0	NA	NA	NA
chrX	77165935	77166002	68	7	0.306287	0.248639	0.0576482	12.6836	promoter-TSS (ENST00000350425)	-226	ENST00000343533	chrX-77165924-77166295-CpG:_32-CGI	0	ENSG00000165240	ATP7A	ATPase, Cu++ transporting, alpha polypeptide [Source:HGNC Symbol;Acc:HGNC:869]
chr7	35494732	35494835	104	6	0.427395	0.322112	0.105283	12.6771	Intergenic	55090	ENST00000441150	chr7-35494213-35494702-CpG:_48-CGI	-29	NA	NA	NA
chr17	80870043	80870108	66	5	0.523731	0.398521	0.12521	12.6752	TTS (ENST00000572984)	-6083	ENST00000571113	chr17-80871287-80871504-CpG:_24-CGI	1179	ENSG00000141556	TBCD	tubulin folding cofactor D [Source:HGNC Symbol;Acc:HGNC:11581]
chr3	49004655	49004896	242	6	0.699524	0.797151	-0.0976276	-12.6643	TTS (ENST00000430423)	16524	ENST00000429681	chr3-49027116-49028356-CpG:_135-CGI	22220	ENSG00000177479	ARIH2	ariadne RBR E3 ubiquitin protein ligase 2 [Source:HGNC Symbol;Acc:HGNC:690]
chr9	137997696	137997765	70	7	0.849571	0.800562	0.0490085	12.6593	intron (ENST00000545657, intron 2 of 2)	9898	ENST00000545657	chr9-137997370-137997588-CpG:_17-CGI	-107	ENSG00000130558	OLFM1	olfactomedin 1 [Source:HGNC Symbol;Acc:HGNC:17187]
chr2	240697442	240697540	99	6	0.578446	0.699724	-0.121277	-12.6408	intron (ENST00000407524, intron 1 of 2)	12937	ENST00000407524	chr2-240738027-240738233-CpG:_18-CGI	40487	ENSG00000220256	AC093802.1	-
chr1	214551337	214551399	63	5	0.76455	0.85467	-0.0901194	-12.6348	exon (ENST00000366956, exon 14 of 19)	47048	ENST00000416415	chr1-214557165-214557442-CpG:_20-CGI	5766	ENSG00000152104	PTPN14	protein tyrosine phosphatase, non-receptor type 14 [Source:HGNC Symbol;Acc:HGNC:9647]
chr1	14220473	14220615	143	5	0.594907	0.701095	-0.106188	-12.6279	Intergenic	122323	ENST00000487453	chr1-14219350-14219737-CpG:_41-CGI	-735	NA	NA	NA
chr2	8675556	8675669	114	4	0.505227	0.34973	0.155498	12.6278	Intergenic	40019	ENST00000418358	chr2-8723855-8724093-CpG:_22-CGI	48186	NA	NA	NA
chr8	143009152	143009212	61	6	0.918238	0.831791	0.0864473	12.6275	Intergenic	-162006	ENST00000562989	chr8-142984423-142984653-CpG:_18-CGI	-24498	NA	NA	NA
chr5	3594201	3594278	78	5	0.16033	0.0963857	0.0639445	12.6211	Intergenic	-1929	ENST00000302006	chr5-3594467-3603054-CpG:_584-CGI	189	NA	NA	NA
chr11	1320474	1320547	74	5	0.220824	0.138176	0.0826478	12.6133	intron (ENST00000317204, intron 1 of 5)	3510	ENST00000527886	chr11-1315467-1317115-CpG:_113-CGI	-3358	ENSG00000078902	TOLLIP	toll interacting protein [Source:HGNC Symbol;Acc:HGNC:16476]
chr19	41832484	41832566	83	5	0.365824	0.494838	-0.129014	-12.6111	intron (ENST00000598758, intron 2 of 3)	6887	ENST00000600918	chr19-41837014-41837230-CpG:_24-CGI	4448	ENSG00000105329	TGFB1	transforming growth factor beta 1 [Source:HGNC Symbol;Acc:HGNC:11766]
chr1	870375	870460	86	5	0.478736	0.352419	0.126317	12.6032	intron (ENST00000342066, intron 4 of 13)	-3972	ENST00000598827	chr1-869332-871872-CpG:_178-CGI	0	ENSG00000187634	SAMD11	sterile alpha motif domain containing 11 [Source:HGNC Symbol;Acc:HGNC:28706]
chr19	12958249	12958341	93	5	0.201138	0.128296	0.0728417	12.6023	promoter-TSS (ENST00000590204)	-338	ENST00000590204	chr19-12958152-12958891-CpG:_64-CGI	0	ENSG00000105613	MAST1	microtubule associated serine/threonine kinase 1 [Source:HGNC Symbol;Acc:HGNC:19034]
chr19	17190861	17191024	164	6	0.428283	0.582011	-0.153727	-12.5984	intron (ENST00000594824, intron 1 of 39)	4346	ENST00000594824	chr19-17186043-17187233-CpG:_92-CGI	-3627	ENSG00000099331	MYO9B	myosin IXB [Source:HGNC Symbol;Acc:HGNC:7609]
chr8	37082516	37082578	63	6	0.567635	0.45754	0.110095	12.5903	Intergenic	106955	ENST00000518765	chr8-37551944-37555922-CpG:_327-CGI	469366	NA	NA	NA
chr7	5422177	5422243	67	4	0.669649	0.506043	0.163606	12.5752	intron (ENST00000430969, intron 5 of 29)	5450	ENST00000413081	chr7-5427455-5429037-CpG:_185-CGI	5212	ENSG00000182095	TNRC18	trinucleotide repeat containing 18 [Source:HGNC Symbol;Acc:HGNC:11962]
chr4	2933681	2933762	82	7	0.220611	0.134759	0.0858524	12.5712	intron (ENST00000507555, intron 7 of 11)	1953	ENST00000514800	chr4-2933644-2933879-CpG:_18-CGI	0	ENSG00000109736	MFSD10	major facilitator superfamily domain containing 10 [Source:HGNC Symbol;Acc:HGNC:16894]
chr10	123779305	123779393	89	6	0.810247	0.728783	0.0814636	12.5698	intron (ENST00000515273, intron 1 of 19)	-2102	ENST00000358010	chr10-123734027-123734865-CpG:_91-CGI	-44439	ENSG00000138162	TACC2	transforming, acidic coiled-coil containing protein 2 [Source:HGNC Symbol;Acc:HGNC:11523]
chr11	68841025	68841139	115	5	0.820724	0.692773	0.127952	12.5622	intron (ENST00000542467, intron 13 of 17)	24653	ENST00000542467	chr11-68849897-68850551-CpG:_56-CGI	8758	ENSG00000162341	TPCN2	two pore segment channel 2 [Source:HGNC Symbol;Acc:HGNC:20820]
chr19	1824427	1824484	58	5	0.796557	0.706194	0.090363	12.5473	TTS (ENST00000593201)	1256	ENST00000587741	chr19-1822339-1822638-CpG:_21-CGI	-1788	ENSG00000267244	CTB-31O20.4	-
chrX	139588752	139588824	73	5	0.370597	0.273308	0.0972889	12.5412	Intergenic	-1563	ENST00000370536	chrX-139585867-139588578-CpG:_216-CGI	-173	NA	NA	NA
chr4	187422006	187422078	73	5	0.670319	0.531788	0.138531	12.5408	intron (ENST00000509111, intron 1 of 1)	54422	ENST00000509111	chr4-187422034-187422244-CpG:_21-CGI	0	ENSG00000168412	MTNR1A	melatonin receptor 1A [Source:HGNC Symbol;Acc:HGNC:7463]
chrX	106516244	106516307	64	4	0.38198	0.253123	0.128857	12.5257	Intergenic	65897	ENST00000336387	chrX-106515698-106516368-CpG:_59-CGI	0	NA	NA	NA
chr8	142276357	142276436	80	6	0.383062	0.267527	0.115535	12.5042	intron (ENST00000520137, intron 1 of 3)	11732	ENST00000518520	chr8-142264027-142264315-CpG:_23-CGI	-12041	ENSG00000022567	SLC45A4	solute carrier family 45 member 4 [Source:HGNC Symbol;Acc:HGNC:29196]
chr11	1952679	1952790	112	6	0.190124	0.135561	0.054563	12.4989	intron (ENST00000446240, intron 4 of 11)	8629	ENST00000446240	chr11-1950353-1950658-CpG:_24-CGI	-2020	ENSG00000130595	TNNT3	troponin T type 3 (skeletal, fast) [Source:HGNC Symbol;Acc:HGNC:11950]
chrX	149531812	149531915	104	6	0.383384	0.300601	0.0827827	12.4943	intron (ENST00000370401, intron 1 of 7)	177	ENST00000432680	chrX-149529540-149534090-CpG:_352-CGI	0	ENSG00000013619	MAMLD1	mastermind like domain containing 1 [Source:HGNC Symbol;Acc:HGNC:2568]
chr20	57430730	57430798	69	5	0.373517	0.457618	-0.0841009	-12.4908	TTS (ENST00000306120)	531	ENST00000423897	chr20-57429024-57431239-CpG:_190-CGI	0	ENSG00000087460	GNAS	GNAS complex locus [Source:HGNC Symbol;Acc:HGNC:4392]
chr8	102110140	102110195	56	5	0.452818	0.580951	-0.128133	-12.4849	Intergenic	28219	ENST00000524369	chr8-102092794-102093240-CpG:_40-CGI	-16899	NA	NA	NA
chr2	85628973	85629085	113	6	0.701312	0.593923	0.107389	12.4518	exon (ENST00000263867, exon 3 of 10)	-3172	ENST00000453973	chr2-85640969-85641259-CpG:_29-CGI	11884	ENSG00000042493	CAPG	capping protein (actin filament), gelsolin-like [Source:HGNC Symbol;Acc:HGNC:1474]
chr1	197887439	197887512	74	9	0.0714912	0.0413417	0.0301494	12.4491	exon (ENST00000367388, exon 3 of 3)	946	ENST00000367387	chr1-197887088-197887791-CpG:_58-CGI	0	ENSG00000143355	LHX9	LIM homeobox 9 [Source:HGNC Symbol;Acc:HGNC:14222]
chr7	75657947	75658092	146	7	0.893613	0.854185	0.039428	12.4476	promoter-TSS (ENST00000454618)	-30	ENST00000454618	chr7-75677041-75677767-CpG:_59-CGI	18949	ENSG00000127952	STYXL1	serine/threonine/tyrosine interacting-like 1 [Source:HGNC Symbol;Acc:HGNC:18165]
chr8	141109451	141109518	68	5	0.501619	0.433636	0.0679831	12.4411	intron (ENST00000389327, intron 16 of 21)	166068	ENST00000507535	chr8-141107837-141110984-CpG:_210-CGI	0	ENSG00000167632	TRAPPC9	trafficking protein particle complex 9 [Source:HGNC Symbol;Acc:HGNC:30832]
chr1	1357861	1358024	164	6	0.570114	0.685066	-0.114952	-12.4404	promoter-TSS (ENST00000427211)	-793	ENST00000427211	chr1-1355159-1356000-CpG:_108-CGI	-1860	ENSG00000235098	ANKRD65	ankyrin repeat domain 65 [Source:HGNC Symbol;Acc:HGNC:42950]
chr10	11059444	11059501	58	6	0.0852688	0.0505407	0.0347281	12.4357	promoter-TSS (ENST00000417956)	-421	ENST00000450189	chr10-11059442-11060524-CpG:_131-CGI	0	ENSG00000048740	CELF2	CUGBP, Elav-like family member 2 [Source:HGNC Symbol;Acc:HGNC:2550]
chrX	39868839	39868905	67	6	0.244411	0.158604	0.0858072	12.429	Intergenic	53318	ENST00000442018	chrX-39864525-39869106-CpG:_306-CGI	0	NA	NA	NA
chr7	100841555	100841637	83	6	0.547878	0.63676	-0.0888822	-12.4266	exon (ENST00000440203, exon 5 of 6)	2597	ENST00000440203	chr7-100845050-100845726-CpG:_66-CGI	3413	ENSG00000106384	MOGAT3	monoacylglycerol O-acyltransferase 3 [Source:HGNC Symbol;Acc:HGNC:23249]
chr16	117824	117935	112	5	0.894454	0.812453	0.082001	12.4146	intron (ENST00000450643, intron 1 of 4)	-2842	ENST00000419764	chr16-122017-122873-CpG:_68-CGI	4082	ENSG00000007384	RHBDF1	rhomboid 5 homolog 1 (Drosophila) [Source:HGNC Symbol;Acc:HGNC:20561]
chr16	78420413	78420477	65	5	0.938002	0.85956	0.0784421	12.412	intron (ENST00000406884, intron 5 of 5)	120020	ENST00000563408	chr16-78133174-78134066-CpG:_91-CGI	-286346	ENSG00000186153	WWOX	WW domain containing oxidoreductase [Source:HGNC Symbol;Acc:HGNC:12799]
chrX	129299734	129299803	70	5	0.322317	0.219081	0.103236	12.4112	promoter-TSS (ENST00000535724)	85	ENST00000319908	chrX-129299432-129300105-CpG:_57-CGI	0	ENSG00000156709	AIFM1	apoptosis inducing factor, mitochondria associated 1 [Source:HGNC Symbol;Acc:HGNC:8768]
chrX	150345840	150346671	832	5	0.402848	0.28949	0.113358	12.4089	promoter-TSS (ENST00000454196)	53	ENST00000454196	chrX-150345615-150346577-CpG:_93-CGI	0	ENSG00000234696	GPR50-AS1	GPR50 antisense RNA 1 [Source:HGNC Symbol;Acc:HGNC:40259]
chrX	66765370	66765426	57	6	0.491499	0.382648	0.108851	12.4075	exon (ENST00000374690, exon 1 of 8)	412	ENST00000396044	chrX-66766037-66766279-CpG:_27-CGI	611	ENSG00000169083	AR	androgen receptor [Source:HGNC Symbol;Acc:HGNC:644]
chr18	77234044	77234097	54	5	0.945775	0.863318	0.0824568	12.3961	intron (ENST00000542384, intron 8 of 8)	41987	ENST00000597412	chr18-77233326-77236398-CpG:_250-CGI	0	ENSG00000131196	NFATC1	nuclear factor of activated T-cells, cytoplasmic, calcineurin-dependent 1 [Source:HGNC Symbol;Acc:HGNC:7775]
chr11	20229895	20229957	63	5	0.182894	0.106074	0.0768196	12.395	Intergenic	-47767	ENST00000524983	chr11-20184570-20185497-CpG:_70-CGI	-44397	NA	NA	NA
chr3	47040313	47040391	79	6	0.550926	0.441188	0.109738	12.3886	exon (ENST00000292309, exon 23 of 52)	-3171	ENST00000443829	chr3-47050486-47051609-CpG:_102-CGI	10095	ENSG00000160796	NBEAL2	neurobeachin like 2 [Source:HGNC Symbol;Acc:HGNC:31928]
chr16	54322771	54322830	60	6	0.242573	0.1416	0.100973	12.3885	Intergenic	-2125	ENST00000329734	chr16-54317821-54324604-CpG:_490-CGI	0	NA	NA	NA
chr18	8707410	8707471	62	6	0.194041	0.134307	0.0597336	12.3729	promoter-TSS (ENST00000517570)	31	ENST00000517570	chr18-8704721-8707557-CpG:_259-CGI	0	ENSG00000168502	MTCL1	microtubule crosslinking factor 1 [Source:HGNC Symbol;Acc:HGNC:29121]
chr9	137710157	137710224	68	5	0.914445	0.852364	0.0620818	12.3627	intron (ENST00000371817, intron 54 of 65)	-6300	ENST00000371820	chr9-137709962-137710291-CpG:_24-CGI	0	ENSG00000130635	COL5A1	collagen, type V, alpha 1 [Source:HGNC Symbol;Acc:HGNC:2209]
chr15	89421266	89421348	83	5	0.758206	0.851766	-0.0935599	-12.3576	exon (ENST00000562889, exon 6 of 6)	5107	ENST00000558704	chr15-89424629-89424870-CpG:_22-CGI	3281	ENSG00000140511	HAPLN3	hyaluronan and proteoglycan link protein 3 [Source:HGNC Symbol;Acc:HGNC:21446]
chr3	14183590	14183670	81	5	0.433915	0.301708	0.132207	12.3509	3' UTR (ENST00000306077, exon 12 of 12)	4986	ENST00000601399	chr3-14165717-14166999-CpG:_110-CGI	-16590	ENSG00000170876	TMEM43	transmembrane protein 43 [Source:HGNC Symbol;Acc:HGNC:28472]
chr12	115123290	115123369	80	5	0.240634	0.136857	0.103778	12.348	Intergenic	-1360	ENST00000349155	chr12-115120774-115122945-CpG:_160-CGI	-344	NA	NA	NA
chr8	27461158	27461272	115	5	0.658915	0.755449	-0.096534	-12.345	TTS (ENST00000560566)	1641	ENST00000522098	chr8-27471954-27472523-CpG:_46-CGI	10682	ENSG00000120885	CLU	clusterin [Source:HGNC Symbol;Acc:HGNC:2095]
chr8	141312755	141312893	139	5	0.83557	0.731375	0.104195	12.3366	intron (ENST00000389327, intron 9 of 21)	148205	ENST00000520857	chr8-141348840-141349195-CpG:_32-CGI	35947	ENSG00000167632	TRAPPC9	trafficking protein particle complex 9 [Source:HGNC Symbol;Acc:HGNC:30832]
chr6	170815964	170816045	82	6	0.702783	0.597593	0.10519	12.3339	Intergenic	46425	ENST00000262193	chr6-170787749-170787985-CpG:_16-CGI	-27978	NA	NA	NA
chr7	553694	553767	74	5	0.619999	0.762126	-0.142127	-12.33	intron (ENST00000402802, intron 2 of 5)	4415	ENST00000400761	chr7-556611-562845-CpG:_526-CGI	2844	ENSG00000197461	PDGFA	platelet-derived growth factor alpha polypeptide [Source:HGNC Symbol;Acc:HGNC:8799]
chr22	50986652	50986713	62	5	0.190635	0.299134	-0.108499	-12.3149	TTS (ENST00000434237)	220	ENST00000395676	chr22-50984972-50988141-CpG:_219-CGI	0	ENSG00000226738	CTA-384D8.31	-
chr19	14591253	14591346	94	7	0.685903	0.76227	-0.0763666	-12.3008	promoter-TSS (ENST00000589631)	409	ENST00000587969	chr19-14591032-14591308-CpG:_26-CGI	0	ENSG00000123159	GIPC1	GIPC PDZ domain containing family member 1 [Source:HGNC Symbol;Acc:HGNC:1226]
chr22	22306492	22306577	86	5	0.0983223	0.0525629	0.0457594	12.2876	intron (ENST00000263212, intron 1 of 7)	669	ENST00000397495	chr22-22306554-22307402-CpG:_63-CGI	0	ENSG00000100034	PPM1F	protein phosphatase, Mg2+/Mn2+ dependent 1F [Source:HGNC Symbol;Acc:HGNC:19388]
chr12	133019855	133019918	64	6	0.822679	0.896517	-0.0738383	-12.2852	Intergenic	-13860	ENST00000542627	chr12-133019796-133020006-CpG:_19-CGI	0	NA	NA	NA
chr17	80542025	80542102	78	6	0.904787	0.837232	0.0675556	12.2825	TTS (ENST00000526383)	-1943	ENST00000575578	chr17-80541912-80542119-CpG:_16-CGI	0	ENSG00000141568	FOXK2	forkhead box K2 [Source:HGNC Symbol;Acc:HGNC:6036]
chr12	131418076	131418140	65	5	0.577048	0.691857	-0.114808	-12.2801	Intergenic	-20344	ENST00000261654	chr12-131417942-131418218-CpG:_20-CGI	0	NA	NA	NA
chr17	75399900	75399959	60	6	0.846919	0.78547	0.0614487	12.2798	intron (ENST00000591198, intron 2 of 10)	-1230	ENST00000585930	chr17-75398284-75398527-CpG:_24-CGI	-1372	ENSG00000184640	2024-09-09	septin 9 [Source:HGNC Symbol;Acc:HGNC:7323]
chr11	126266384	126266467	84	5	0.932326	0.874425	0.0579009	12.2776	intron (ENST00000528858, intron 1 of 7)	3302	ENST00000528858	chr11-126286451-126286870-CpG:_49-CGI	19984	ENSG00000110080	ST3GAL4	ST3 beta-galactoside alpha-2,3-sialyltransferase 4 [Source:HGNC Symbol;Acc:HGNC:10864]
chr17	9821598	9821657	60	5	0.947419	0.877881	0.0695379	12.2762	intron (ENST00000540214, intron 5 of 6)	-12689	ENST00000226193	chr17-9808067-9808339-CpG:_21-CGI	-13258	ENSG00000007237	GAS7	growth arrest specific 7 [Source:HGNC Symbol;Acc:HGNC:4169]
chr1	62784307	62784377	71	7	0.115058	0.0656654	0.0493922	12.2731	intron (ENST00000371153, intron 1 of 9)	630	ENST00000354381	chr1-62784136-62785133-CpG:_103-CGI	0	ENSG00000132854	KANK4	KN motif and ankyrin repeat domains 4 [Source:HGNC Symbol;Acc:HGNC:27263]
chr1	3620675	3620730	56	5	0.402088	0.278701	0.123386	12.27	intron (ENST00000378290, intron 1 of 11)	6080	ENST00000378290	chr1-3623318-3623521-CpG:_15-CGI	2588	ENSG00000078900	TP73	tumor protein p73 [Source:HGNC Symbol;Acc:HGNC:12003]
chr2	85362509	85362584	76	6	0.53783	0.428157	0.109673	12.2625	intron (ENST00000282111, intron 3 of 11)	2013	ENST00000282111	chr2-85359956-85362593-CpG:_221-CGI	0	ENSG00000152284	TCF7L1	transcription factor 7-like 1 (T-cell specific, HMG-box) [Source:HGNC Symbol;Acc:HGNC:11640]
chr16	86371061	86371123	63	4	0.714624	0.546701	0.167922	12.2549	promoter-TSS (ENST00000600892)	70	ENST00000600892	chr16-86337641-86337894-CpG:_21-CGI	-33166	ENSG00000168367	LINC00917	long intergenic non-protein coding RNA 917 [Source:HGNC Symbol;Acc:HGNC:48607]
chr16	4713709	4713891	183	5	0.361592	0.249185	0.112407	12.2398	intron (ENST00000590790, intron 4 of 10)	13399	ENST00000593224	chr16-4702628-4702851-CpG:_21-CGI	-10857	ENSG00000102858	MGRN1	mahogunin ring finger 1, E3 ubiquitin protein ligase [Source:HGNC Symbol;Acc:HGNC:20254]
chr2	111874496	111874567	72	5	0.171826	0.27693	-0.105104	-12.237	intron (ENST00000439055, intron 17 of 17)	-1366	ENST00000418615	chr2-111875206-111880965-CpG:_504-CGI	639	ENSG00000153093	ACOXL	acyl-CoA oxidase-like [Source:HGNC Symbol;Acc:HGNC:25621]
chr8	123964779	123964842	64	4	0.921091	0.833882	0.087209	12.2349	TTS (ENST00000534247)	33059	ENST00000559049	chr8-124054057-124054733-CpG:_78-CGI	89215	ENSG00000178764	ZHX2	zinc fingers and homeoboxes 2 [Source:HGNC Symbol;Acc:HGNC:18513]
chr7	150946570	150946698	129	5	0.124617	0.0546737	0.0699434	12.231	promoter-TSS (ENST00000262188)	223	ENST00000466775	chr7-150945352-150946161-CpG:_74-CGI	-408	ENSG00000082014	SMARCD3	SWI/SNF related, matrix associated, actin dependent regulator of chromatin, subfamily d, member 3 [Source:HGNC Symbol;Acc:HGNC:11108]
chr10	112259043	112259251	209	5	0.504095	0.609836	-0.105741	-12.23	intron (ENST00000369583, intron 1 of 3)	1551	ENST00000369583	chr10-112257163-112258684-CpG:_189-CGI	-358	ENSG00000138166	DUSP5	dual specificity phosphatase 5 [Source:HGNC Symbol;Acc:HGNC:3071]
chr1	3320739	3320814	76	5	0.764573	0.657218	0.107355	12.2297	intron (ENST00000270722, intron 6 of 16)	7721	ENST00000509860	chr1-3321269-3322310-CpG:_75-CGI	455	ENSG00000142611	PRDM16	PR domain containing 16 [Source:HGNC Symbol;Acc:HGNC:14000]
chr3	188665320	188665406	87	6	0.0703083	0.0381336	0.0321747	12.2273	promoter-TSS (ENST00000444488)	65	ENST00000444488	chr3-188665275-188665552-CpG:_25-CGI	0	ENSG00000234076	TPRG1-AS1	TPRG1 antisense RNA 1 [Source:HGNC Symbol;Acc:HGNC:42391]
chr8	141108546	141108608	63	6	0.488314	0.42367	0.0646447	12.2261	intron (ENST00000389327, intron 16 of 21)	165161	ENST00000507535	chr8-141107837-141110984-CpG:_210-CGI	0	ENSG00000167632	TRAPPC9	trafficking protein particle complex 9 [Source:HGNC Symbol;Acc:HGNC:30832]
chr2	45164610	45164669	60	7	0.241811	0.184289	0.0575221	12.2254	intron (ENST00000444871, intron 1 of 2)	1388	ENST00000444871	chr2-45164561-45166567-CpG:_142-CGI	0	ENSG00000259439	RP11-89K21.1	-
chr16	72041338	72041437	100	5	0.751432	0.641175	0.110257	12.2112	Intergenic	-1100	ENST00000572887	chr16-72042347-72042888-CpG:_50-CGI	910	NA	NA	NA
chr1	27440329	27440440	112	6	0.890207	0.83319	0.0570161	12.2049	TTS (ENST00000374084)	40589	ENST00000545949	chr1-27481345-27481742-CpG:_40-CGI	40905	ENSG00000090020	SLC9A1	solute carrier family 9, subfamily A (NHE1, cation proton antiporter 1), member 1 [Source:HGNC Symbol;Acc:HGNC:11071]
chr8	23430767	23430825	59	5	0.924153	0.830224	0.0939287	12.2028	3' UTR (ENST00000519973, exon 4 of 4)	639	ENST00000399967	chr8-23429038-23429265-CpG:_21-CGI	-1501	ENSG00000147454	SLC25A37	solute carrier family 25 (mitochondrial iron transporter), member 37 [Source:HGNC Symbol;Acc:HGNC:29786]
chr10	22634616	22634687	72	6	0.125586	0.0732288	0.0523573	12.1967	intron (ENST00000376601, intron 1 of 6)	224	ENST00000435326	chr10-22634000-22634862-CpG:_102-CGI	0	ENSG00000077327	SPAG6	sperm associated antigen 6 [Source:HGNC Symbol;Acc:HGNC:11215]
chr3	147141125	147141215	91	6	0.140958	0.076854	0.064104	12.1961	Intergenic	13999	ENST00000282928	chr3-147142181-147142391-CpG:_18-CGI	966	NA	NA	NA
chr1	177133394	177133445	52	6	0.0742056	0.0289433	0.0452623	12.1952	intron (ENST00000424564, intron 1 of 21)	400	ENST00000424564	chr1-177133392-177133846-CpG:_44-CGI	0	ENSG00000152092	ASTN1	astrotactin 1 [Source:HGNC Symbol;Acc:HGNC:773]
chr1	150229914	150230178	265	5	0.306257	0.218057	0.0881998	12.1882	promoter-TSS (ENST00000369111)	-123	ENST00000369111	chr1-150241047-150241654-CpG:_54-CGI	10869	ENSG00000118298	CA14	carbonic anhydrase XIV [Source:HGNC Symbol;Acc:HGNC:1372]
chr7	21260355	21261008	654	5	0.770352	0.861816	-0.0914638	-12.1769	Intergenic	-206971	ENST00000222584	chr7-21466646-21467806-CpG:_106-CGI	205638	NA	NA	NA
chr16	88496522	88496762	241	6	0.331824	0.246627	0.0851973	12.1668	exon (ENST00000565624, exon 1 of 1)	2763	ENST00000437464	chr16-88496201-88497763-CpG:_136-CGI	0	ENSG00000225614	ZNF469	zinc finger protein 469 [Source:HGNC Symbol;Acc:HGNC:23216]
chr17	80194426	80194546	121	5	0.171945	0.0734941	0.0984505	12.1407	promoter-TSS (ENST00000583025)	-560	ENST00000583025	chr17-80194424-80194777-CpG:_26-CGI	0	ENSG00000141526	SLC16A3	solute carrier family 16 (monocarboxylate transporter), member 3 [Source:HGNC Symbol;Acc:HGNC:10924]
chr10	105452172	105452276	105	7	0.371188	0.286113	0.0850759	12.1334	intron (ENST00000369774, intron 6 of 14)	706	ENST00000427662	chr10-105452338-105453230-CpG:_74-CGI	62	ENSG00000107957	SH3PXD2A	SH3 and PX domains 2A [Source:HGNC Symbol;Acc:HGNC:23664]
chr7	5468198	5468270	73	6	0.148338	0.0850738	0.0632644	12.131	exon (ENST00000382426, exon 1 of 1)	324	ENST00000382426	chr7-5458503-5469256-CpG:_756-CGI	0	ENSG00000234432	RP11-1275H24.1	-
chrX	38421372	38421441	70	6	0.372239	0.293478	0.0787604	12.1272	intron (ENST00000378482, intron 1 of 7)	609	ENST00000545599	chrX-38420557-38421478-CpG:_74-CGI	0	ENSG00000156298	TSPAN7	tetraspanin 7 [Source:HGNC Symbol;Acc:HGNC:11854]
chr11	61667920	61667982	63	6	0.825909	0.730043	0.0958664	12.1235	intron (ENST00000394836, intron 8 of 9)	-1141	ENST00000526200	chr11-61658569-61659592-CpG:_103-CGI	-8327	ENSG00000167994	RAB3IL1	RAB3A interacting protein (rabin3)-like 1 [Source:HGNC Symbol;Acc:HGNC:9780]
chrM	15351	15438	88	9	0.0352635	0.0564532	-0.0211897	-12.1235	promoter-TSS (ENST00000361681)	647	ENST00000361789	NA	NA	ENSG00000198695	MT-ND6	mitochondrially encoded NADH:ubiquinone oxidoreductase core subunit 6 [Source:HGNC Symbol;Acc:HGNC:7462]
chr5	64872761	64872896	136	5	0.720539	0.862039	-0.1415	-12.1207	exon (ENST00000261308, exon 6 of 11)	13113	ENST00000505380	chr5-64858775-64859283-CpG:_43-CGI	-13477	ENSG00000113593	PPWD1	peptidylprolyl isomerase domain and WD repeat containing 1 [Source:HGNC Symbol;Acc:HGNC:28954]
chr6	169309553	169309610	58	6	0.734973	0.841447	-0.106475	-12.1121	Intergenic	54855	ENST00000444586	chr6-169309817-169310582-CpG:_83-CGI	207	NA	NA	NA
chr8	70474961	70475037	77	4	0.431466	0.27669	0.154775	12.1095	promoter-TSS (ENST00000534179)	-44	ENST00000534179	chr8-70744098-70747441-CpG:_235-CGI	269061	ENSG00000137573	SULF1	sulfatase 1 [Source:HGNC Symbol;Acc:HGNC:20391]
chr4	4865917	4866048	132	4	0.61471	0.431433	0.183276	12.1047	TTS (ENST00000382723)	4589	ENST00000382723	chr4-4866438-4866813-CpG:_31-CGI	390	ENSG00000163132	MSX1	msh homeobox 1 [Source:HGNC Symbol;Acc:HGNC:7391]
chr21	45391340	45391396	57	5	0.753436	0.653947	0.0994884	12.0981	TTS (ENST00000422850)	16939	ENST00000546158	chr21-45393392-45393622-CpG:_19-CGI	1996	ENSG00000160216	AGPAT3	1-acylglycerol-3-phosphate O-acyltransferase 3 [Source:HGNC Symbol;Acc:HGNC:326]
chr2	178418191	178418284	94	5	0.134411	0.235154	-0.100744	-12.0929	promoter-TSS (ENST00000408939)	-495	ENST00000408939	chr2-178417295-178417961-CpG:_61-CGI	-229	ENSG00000196659	TTC30B	tetratricopeptide repeat domain 30B [Source:HGNC Symbol;Acc:HGNC:26425]
chr3	111718384	111718449	66	6	0.179642	0.121557	0.0580851	12.0911	promoter-TSS (ENST00000486460)	221	ENST00000494932	chr3-111697739-111698143-CpG:_40-CGI	-20240	ENSG00000144834	TAGLN3	transgelin 3 [Source:HGNC Symbol;Acc:HGNC:29868]
chr9	139879773	139879825	53	6	0.123879	0.0652092	0.0586702	12.0827	3' UTR (ENST00000408973, exon 3 of 3)	2354	ENST00000408973	chr9-139879489-139880580-CpG:_88-CGI	0	ENSG00000214402	LCNL1	lipocalin-like 1 [Source:HGNC Symbol;Acc:HGNC:34436]
chr2	239072150	239072227	78	6	0.14158	0.0848882	0.0566914	12.0705	promoter-TSS (ENST00000344233)	-786	ENST00000344233	chr2-239072191-239073109-CpG:_111-CGI	0	ENSG00000178752	FAM132B	family with sequence similarity 132 member B [Source:HGNC Symbol;Acc:HGNC:26727]
chr1	152488151	152488217	67	7	0.072118	0.0380425	0.0340755	12.0705	exon (ENST00000368790, exon 2 of 2)	1206	ENST00000368790	chr1-152487978-152488270-CpG:_27-CGI	0	ENSG00000169509	CRCT1	cysteine rich C-terminal 1 [Source:HGNC Symbol;Acc:HGNC:29875]
chr9	133342883	133342939	57	5	0.400736	0.233179	0.167557	12.067	intron (ENST00000422569, intron 6 of 7)	-12332	ENST00000372386	chr9-133319864-133320810-CpG:_81-CGI	-22072	ENSG00000130707	ASS1	argininosuccinate synthase 1 [Source:HGNC Symbol;Acc:HGNC:758]
chr1	222717105	222717196	92	5	0.914597	0.847971	0.066626	12.0662	exon (ENST00000343410, exon 2 of 9)	4295	ENST00000343410	chr1-222763021-222763270-CpG:_22-CGI	45825	ENSG00000143512	HHIPL2	HHIP-like 2 [Source:HGNC Symbol;Acc:HGNC:25842]
chr11	970299	970380	82	6	0.584575	0.440068	0.144507	12.0657	intron (ENST00000332231, intron 3 of 21)	23878	ENST00000524559	chr11-975211-975776-CpG:_56-CGI	4831	ENSG00000183020	AP2A2	adaptor related protein complex 2, alpha 2 subunit [Source:HGNC Symbol;Acc:HGNC:562]
chr21	45926107	45926179	73	4	0.68591	0.510717	0.175194	12.0592	promoter-TSS (ENST00000451035)	-547	ENST00000451035	chr21-45926531-45926754-CpG:_19-CGI	352	ENSG00000235890	TSPEAR-AS1	TSPEAR antisense RNA 1 [Source:HGNC Symbol;Acc:HGNC:1271]
chr18	56337069	56337166	98	4	0.405478	0.55676	-0.151282	-12.0587	TTS (ENST00000588144)	-1501	ENST00000348428	chr18-56338211-56339277-CpG:_119-CGI	1045	ENSG00000267226	RP11-126O1.5	-
chr2	177358056	177358122	67	5	0.847584	0.764298	0.083286	12.0502	Intergenic	14341	ENST00000412153	chr2-177355071-177355525-CpG:_35-CGI	-2530	NA	NA	NA
chr9	22005712	22005787	76	4	0.361544	0.226424	0.135119	12.0494	TTS (ENST00000380142)	3203	ENST00000539462	chr9-22005887-22006229-CpG:_35-CGI	100	ENSG00000147883	CDKN2B	cyclin-dependent kinase inhibitor 2B (p15, inhibits CDK4) [Source:HGNC Symbol;Acc:HGNC:1788]
chr16	87441630	87441690	61	5	0.641232	0.756776	-0.115544	-12.0478	3' UTR (ENST00000268616, exon 13 of 13)	15259	ENST00000534986	chr16-87441387-87441671-CpG:_23-CGI	0	ENSG00000140948	ZCCHC14	zinc finger, CCHC domain containing 14 [Source:HGNC Symbol;Acc:HGNC:24134]
chr13	100037097	100037161	65	5	0.877879	0.788008	0.0898713	12.0456	intron (ENST00000376440, intron 6 of 6)	-77470	ENST00000376414	chr13-100150692-100151020-CpG:_34-CGI	113531	ENSG00000134882	UBAC2	UBA domain containing 2 [Source:HGNC Symbol;Acc:HGNC:20486]
chr5	57879123	57879177	55	7	0.058075	0.0344815	0.0235935	12.0413	intron (ENST00000282878, intron 1 of 4)	283	ENST00000282878	chr5-57878725-57879177-CpG:_37-CGI	0	ENSG00000152932	RAB3C	RAB3C, member RAS oncogene family [Source:HGNC Symbol;Acc:HGNC:30269]
chr20	57416770	57416839	70	6	0.51647	0.458261	0.0582095	12.0387	promoter-TSS (ENST00000443966)	406	ENST00000603534	chr20-57415135-57417153-CpG:_177-CGI	0	ENSG00000235590	GNAS-AS1	GNAS antisense RNA 1 [Source:HGNC Symbol;Acc:HGNC:24872]
chr8	1942532	1942609	78	6	0.771423	0.865204	-0.0937817	-12.0287	intron (ENST00000320248, intron 1 of 1)	19586	ENST00000605539	chr8-1938520-1939290-CpG:_70-CGI	-3241	ENSG00000176595	KBTBD11	kelch repeat and BTB (POZ) domain containing 11 [Source:HGNC Symbol;Acc:HGNC:29104]
chr8	29210346	29210408	63	5	0.120307	0.068495	0.0518124	12.0189	Intergenic	-2192	ENST00000240100	chr8-29210483-29210801-CpG:_28-CGI	75	NA	NA	NA
chr8	145599545	145599621	77	4	0.811298	0.687839	0.123459	12.0173	intron (ENST00000532190, intron 1 of 4)	1833	ENST00000532190	chr8-145597414-145598588-CpG:_104-CGI	-956	ENSG00000173137	ADCK5	aarF domain containing kinase 5 [Source:HGNC Symbol;Acc:HGNC:21738]
chr2	112898265	112898323	59	5	0.257412	0.172723	0.0846887	12.0149	intron (ENST00000409903, intron 1 of 7)	2134	ENST00000409450	chr2-112895792-112897841-CpG:_138-CGI	-423	ENSG00000144152	FBLN7	fibulin 7 [Source:HGNC Symbol;Acc:HGNC:26740]
chr10	438228	438343	116	7	0.86269	0.807108	0.0555818	12.0095	intron (ENST00000381496, intron 11 of 25)	-4536	ENST00000421992	chr10-444909-445131-CpG:_17-CGI	6566	ENSG00000151240	DIP2C	disco interacting protein 2 homolog C [Source:HGNC Symbol;Acc:HGNC:29150]
chr2	2875727	2875859	133	8	0.818342	0.857952	-0.0396096	-11.9992	promoter-TSS (ENST00000437610)	-790	ENST00000437610	chr2-2773400-2773618-CpG:_15-CGI	-102108	ENSG00000228391	AC011995.3	-
chr6	341154	341214	61	6	0.787238	0.842123	-0.0548845	-11.9918	intron (ENST00000603296, intron 4 of 5)	16017	ENST00000604971	chr6-291948-292839-CpG:_120-CGI	-48314	ENSG00000112679	DUSP22	dual specificity phosphatase 22 [Source:HGNC Symbol;Acc:HGNC:16077]
chr15	96895723	96895792	70	5	0.254554	0.152118	0.102436	11.9894	Intergenic	-1709	ENST00000558382	chr15-96895306-96895729-CpG:_40-CGI	0	NA	NA	NA
chr19	7926592	7926658	67	6	0.688979	0.581422	0.107557	11.9757	intron (ENST00000601766, intron 1 of 3)	1154	ENST00000601766	chr19-7926590-7928752-CpG:_172-CGI	0	ENSG00000142459	EVI5L	ecotropic viral integration site 5-like [Source:HGNC Symbol;Acc:HGNC:30464]
chr1	242687019	242687084	66	5	0.12096	0.0569264	0.0640331	11.9646	intron (ENST00000536534, intron 1 of 9)	769	ENST00000536534	chr1-242686916-242687476-CpG:_42-CGI	0	ENSG00000180287	PLD5	phospholipase D family member 5 [Source:HGNC Symbol;Acc:HGNC:26879]
chr2	236293552	236293696	145	6	0.824813	0.753092	0.0717209	11.9619	Intergenic	-109109	ENST00000409457	chr2-236293300-236293569-CpG:_22-CGI	0	NA	NA	NA
chr11	63257600	63258058	459	5	0.436793	0.313938	0.122855	11.9589	exon (ENST00000301790, exon 2 of 6)	175	ENST00000538712	chr11-63258378-63258804-CpG:_52-CGI	320	ENSG00000168004	HRASLS5	HRAS like suppressor family member 5 [Source:HGNC Symbol;Acc:HGNC:24978]
chr6	41394556	41394625	70	5	0.22374	0.113663	0.110078	11.9587	Intergenic	-75592	ENST00000416951	chr6-41395229-41396253-CpG:_88-CGI	604	NA	NA	NA
chr13	52769861	52769957	97	6	0.324471	0.244593	0.0798773	11.9463	Intergenic	-35913	ENST00000339406	chr13-52769556-52769878-CpG:_30-CGI	0	NA	NA	NA
chr10	405183	405259	77	4	0.887924	0.765915	0.122009	11.9332	intron (ENST00000381496, intron 24 of 25)	13909	ENST00000540204	chr10-409201-409523-CpG:_25-CGI	3942	ENSG00000151240	DIP2C	disco interacting protein 2 homolog C [Source:HGNC Symbol;Acc:HGNC:29150]
chr2	121200528	121200579	52	7	0.123695	0.0849595	0.0387355	11.9264	Intergenic	23144	ENST00000593290	chr2-121200503-121200788-CpG:_34-CGI	0	NA	NA	NA
chr2	128377073	128377381	309	5	0.757316	0.849424	-0.092108	-11.9216	promoter-TSS (ENST00000437387)	-330	ENST00000437387	chr2-128381585-128381890-CpG:_23-CGI	4204	ENSG00000169994	MYO7B	myosin VIIB [Source:HGNC Symbol;Acc:HGNC:7607]
chr10	134306442	134306568	127	5	0.880235	0.802024	0.0782109	11.8991	Intergenic	29448	ENST00000445190	chr10-134304307-134304615-CpG:_20-CGI	-1826	NA	NA	NA
chr7	50894492	50894647	156	5	0.501283	0.622823	-0.12154	-11.8942	Intergenic	15120	ENST00000422831	chr7-50861390-50861638-CpG:_21-CGI	-32853	NA	NA	NA
chrM	3644	3708	65	9	0.0403234	0.0622353	-0.021912	-11.8935	promoter-TSS (ENST00000361453)	369	ENST00000361390	NA	NA	ENSG00000198763	MT-ND2	mitochondrially encoded NADH:ubiquinone oxidoreductase core subunit 2 [Source:HGNC Symbol;Acc:HGNC:7456]
chr8	586234	586291	58	5	0.755237	0.64031	0.114927	11.8856	intron (ENST00000522706, intron 3 of 3)	37395	ENST00000522893	chr8-599904-600309-CpG:_45-CGI	13613	ENSG00000104714	ERICH1	glutamate rich 1 [Source:HGNC Symbol;Acc:HGNC:27234]
chr9	137249239	137249301	63	5	0.655816	0.506556	0.14926	11.8701	intron (ENST00000481739, intron 1 of 9)	30844	ENST00000481739	chr9-137252115-137252451-CpG:_26-CGI	2814	ENSG00000186350	RXRA	retinoid X receptor alpha [Source:HGNC Symbol;Acc:HGNC:10477]
chr1	7432585	7432637	53	7	0.887684	0.809298	0.0783859	11.8498	intron (ENST00000303635, intron 5 of 22)	16868	ENST00000411708	chr1-7723400-7725175-CpG:_111-CGI	290763	ENSG00000171735	CAMTA1	calmodulin binding transcription activator 1 [Source:HGNC Symbol;Acc:HGNC:18806]
chr6	100895144	100895210	67	6	0.127204	0.0724058	0.054798	11.8425	exon (ENST00000262901, exon 8 of 11)	16376	ENST00000262901	chr6-100895007-100895246-CpG:_20-CGI	0	ENSG00000112246	SIM1	single-minded family bHLH transcription factor 1 [Source:HGNC Symbol;Acc:HGNC:10882]
chr1	39980584	39980665	82	6	0.0934918	0.0294602	0.0640316	11.8382	intron (ENST00000331593, intron 3 of 6)	9924	ENST00000441741	chr1-39980365-39981768-CpG:_123-CGI	0	ENSG00000183682	BMP8A	bone morphogenetic protein 8a [Source:HGNC Symbol;Acc:HGNC:21650]
chr2	21267809	21267883	75	5	0.497881	0.605016	-0.107135	-11.825	promoter-TSS (ENST00000233242)	-901	ENST00000233242	chr2-21266669-21266961-CpG:_32-CGI	-847	ENSG00000084674	APOB	apolipoprotein B [Source:HGNC Symbol;Acc:HGNC:603]
chr3	63956409	63956530	122	5	0.613059	0.495902	0.117156	11.8178	intron (ENST00000484332, intron 1 of 8)	3049	ENST00000484332	chr3-64008883-64009293-CpG:_55-CGI	52353	ENSG00000163635	ATXN7	ataxin 7 [Source:HGNC Symbol;Acc:HGNC:10560]
chr13	113426195	113426271	77	6	0.841879	0.74758	0.0942995	11.8129	intron (ENST00000487903, intron 1 of 29)	-13253	ENST00000418678	chr13-113424898-113425105-CpG:_18-CGI	-1089	ENSG00000068650	ATP11A	ATPase, class VI, type 11A [Source:HGNC Symbol;Acc:HGNC:13552]
chr16	698021	698073	53	5	0.55091	0.679432	-0.128521	-11.807	TTS (ENST00000455294)	1153	ENST00000455294	chr16-698826-700244-CpG:_152-CGI	753	ENSG00000228201	AL022341.3	-
chr5	131564426	131564537	112	5	0.888012	0.806858	0.081154	11.7925	promoter-TSS (ENST00000417528)	-530	ENST00000428841	chr5-131563094-131563954-CpG:_100-CGI	-471	ENSG00000072682	P4HA2	prolyl 4-hydroxylase, alpha polypeptide II [Source:HGNC Symbol;Acc:HGNC:8547]
chr15	77906536	77906616	81	6	0.888194	0.822718	0.0654753	11.7922	TTS (ENST00000557798)	18256	ENST00000355300	chr15-77906410-77908136-CpG:_123-CGI	0	ENSG00000169783	LINGO1	leucine rich repeat and Ig domain containing 1 [Source:HGNC Symbol;Acc:HGNC:21205]
chr12	121887360	121887436	77	4	0.810732	0.667864	0.142868	11.7865	intron (ENST00000377069, intron 13 of 22)	40120	ENST00000557402	chr12-121890223-121890510-CpG:_24-CGI	2787	ENSG00000089094	KDM2B	lysine (K)-specific demethylase 2B [Source:HGNC Symbol;Acc:HGNC:13610]
chr11	862565	862615	51	5	0.598065	0.479635	0.118429	11.7781	exon (ENST00000397411, exon 3 of 8)	-2795	ENST00000506172	chr11-858575-858932-CpG:_28-CGI	-3632	ENSG00000214063	TSPAN4	tetraspanin 4 [Source:HGNC Symbol;Acc:HGNC:11859]
chr16	67048428	67051006	2579	7	0.171136	0.143452	0.0276843	11.7764	Intergenic	-13302	ENST00000561924	chr16-67047605-67048470-CpG:_79-CGI	0	NA	NA	NA
chr6	49705603	49706546	944	5	0.808156	0.887524	-0.079368	-11.776	promoter-TSS (ENST00000393666)	-958	ENST00000393666	chr6-49518315-49519186-CpG:_69-CGI	-186416	ENSG00000096006	CRISP3	cysteine-rich secretory protein 3 [Source:HGNC Symbol;Acc:HGNC:16904]
chr1	15541237	15541324	88	6	0.874281	0.782569	0.0917118	11.7657	intron (ENST00000376014, intron 2 of 3)	-32488	ENST00000417793	chr1-15541181-15541447-CpG:_20-CGI	0	ENSG00000171729	TMEM51	transmembrane protein 51 [Source:HGNC Symbol;Acc:HGNC:25488]
chr4	107955390	107955454	65	7	0.0763765	0.0458051	0.0305715	11.7642	intron (ENST00000513208, intron 2 of 4)	2032	ENST00000285311	chr4-107956555-107957453-CpG:_62-CGI	1101	ENSG00000155011	DKK2	dickkopf WNT signaling pathway inhibitor 2 [Source:HGNC Symbol;Acc:HGNC:2892]
chr7	30185398	30185811	414	7	0.617616	0.525581	0.0920354	11.7629	promoter-TSS (ENST00000455738)	91	ENST00000455738	chr7-30174230-30176169-CpG:_162-CGI	-9228	ENSG00000180354	MTURN	maturin, neural progenitor differentiation regulator homolog (Xenopus) [Source:HGNC Symbol;Acc:HGNC:25457]
chr22	51117057	51117160	104	5	0.816306	0.889324	-0.073017	-11.7501	exon (ENST00000445220, exon 4 of 23)	4038	ENST00000262795	chr22-51111935-51113742-CpG:_142-CGI	-3314	ENSG00000251322	SHANK3	SH3 and multiple ankyrin repeat domains 3 [Source:HGNC Symbol;Acc:HGNC:14294]
chr5	10704045	10708739	4695	4	0.862613	0.733774	0.128839	11.7483	intron (ENST00000230895, intron 2 of 3)	54948	ENST00000432074	chr5-10760836-10761925-CpG:_119-CGI	52097	ENSG00000112977	DAP	death-associated protein [Source:HGNC Symbol;Acc:HGNC:2672]
chr5	140255396	140255450	55	5	0.296164	0.185537	0.110627	11.7481	exon (ENST00000398631, exon 1 of 4)	365	ENST00000398631	chr5-140255158-140255450-CpG:_26-CGI	0	ENSG00000251664	PCDHA12	protocadherin alpha 12 [Source:HGNC Symbol;Acc:HGNC:8666]
chr7	169676	169742	67	5	0.907666	0.848221	0.0594454	11.7476	Intergenic	-4737	ENST00000567533	chr7-178517-179127-CpG:_45-CGI	8775	NA	NA	NA
chr20	62029326	62029388	63	6	0.733301	0.816738	-0.0834367	-11.7278	Intergenic	-36618	ENST00000370263	chr20-62031417-62032423-CpG:_68-CGI	2029	NA	NA	NA
chr11	64163945	64164049	105	6	0.252421	0.343321	-0.0909001	-11.7276	promoter-TSS (ENST00000457725)	-694	ENST00000457725	chr11-64136814-64138187-CpG:_116-CGI	-25757	ENSG00000231680	AP003774.6	-
chr2	242844175	242844272	98	5	0.383835	0.265619	0.118217	11.7273	intron (ENST00000401641, intron 1 of 2)	479	ENST00000401641	chr2-242843760-242844198-CpG:_33-CGI	0	ENSG00000216921	AC131097.4	-
chr9	134115803	134115868	66	5	0.457789	0.340526	0.117262	11.7272	Intergenic	12154	ENST00000528406	chr9-134136212-134136438-CpG:_17-CGI	20344	NA	NA	NA
chr15	93790915	93791029	115	5	0.608784	0.492219	0.116565	11.7246	Intergenic	-9455	ENST00000555297	chr15-93652755-93653049-CpG:_27-CGI	-137865	NA	NA	NA
chr2	20793166	20793338	173	5	0.698474	0.823187	-0.124712	-11.724	intron (ENST00000415264, intron 3 of 3)	-6806	ENST00000602736	chr2-20850712-20851173-CpG:_58-CGI	57374	ENSG00000118960	HS1BP3	HCLS1 binding protein 3 [Source:HGNC Symbol;Acc:HGNC:24979]
chr19	13096167	13096274	108	5	0.404077	0.532356	-0.128279	-11.7143	Intergenic	-10202	ENST00000397661	chr19-13106817-13107688-CpG:_96-CGI	10543	NA	NA	NA
chr2	201724947	201725055	109	6	0.436843	0.549694	-0.11285	-11.7063	intron (ENST00000321356, intron 3 of 12)	-2112	ENST00000409769	chr2-201728892-201729577-CpG:_85-CGI	3837	ENSG00000013441	CLK1	CDC like kinase 1 [Source:HGNC Symbol;Acc:HGNC:2068]
chr5	504405	504510	106	5	0.85719	0.759511	0.0976793	11.7042	intron (ENST00000264938, intron 1 of 16)	19988	ENST00000514375	chr5-506291-506527-CpG:_22-CGI	1781	ENSG00000066230	SLC9A3	solute carrier family 9, subfamily A (NHE3, cation proton antiporter 3), member 3 [Source:HGNC Symbol;Acc:HGNC:11073]
chr4	1542578	1542649	72	5	0.762344	0.653171	0.109172	11.7006	Intergenic	39367	ENST00000466692	chr4-1542408-1542655-CpG:_17-CGI	0	NA	NA	NA
chr8	141639352	141639456	105	5	0.914731	0.845801	0.0689298	11.6844	intron (ENST00000519980, intron 1 of 17)	6241	ENST00000519980	chr8-141644429-141645598-CpG:_95-CGI	4973	ENSG00000123908	AGO2	argonaute 2, RISC catalytic component [Source:HGNC Symbol;Acc:HGNC:3263]
chr13	112507548	112507598	51	5	0.718101	0.605841	0.11226	11.6724	Intergenic	-46726	ENST00000440860	chr13-112547458-112548130-CpG:_53-CGI	39860	NA	NA	NA
chr8	141018644	141018755	112	6	0.885327	0.824	0.0613262	11.6696	intron (ENST00000389327, intron 17 of 21)	75283	ENST00000507535	chr8-141057284-141057521-CpG:_20-CGI	38529	ENSG00000167632	TRAPPC9	trafficking protein particle complex 9 [Source:HGNC Symbol;Acc:HGNC:30832]
chr18	29178562	29178900	339	4	0.899356	0.796888	0.102468	11.6506	3' UTR (ENST00000237014, exon 4 of 4)	7042	ENST00000237014	chr18-29264703-29265504-CpG:_103-CGI	85803	ENSG00000118271	TTR	transthyretin [Source:HGNC Symbol;Acc:HGNC:12405]
chrX	62571139	62571327	189	5	0.357554	0.241975	0.115579	11.6473	promoter-TSS (ENST00000335144)	-10	ENST00000374884	chrX-62570952-62571426-CpG:_51-CGI	0	ENSG00000186767	SPIN4	spindlin family member 4 [Source:HGNC Symbol;Acc:HGNC:27040]
chrX	139173342	139173405	64	5	0.381804	0.274495	0.10731	11.6461	Intergenic	73946	ENST00000417426	chrX-139173387-139173767-CpG:_42-CGI	0	NA	NA	NA
chr19	1975362	1975425	64	6	0.880702	0.775686	0.105016	11.6457	TTS (ENST00000589350)	5568	ENST00000589385	chr19-1975219-1975570-CpG:_26-CGI	0	ENSG00000133275	CSNK1G2	casein kinase 1, gamma 2 [Source:HGNC Symbol;Acc:HGNC:2455]
chr8	21859695	21859824	130	4	0.825764	0.719191	0.106573	11.6404	exon (ENST00000434536, exon 25 of 28)	10522	ENST00000517551	chr8-21867732-21868204-CpG:_43-CGI	7908	ENSG00000130227	XPO7	exportin 7 [Source:HGNC Symbol;Acc:HGNC:14108]
chr11	615303	615441	139	6	0.296219	0.368359	-0.07214	-11.6403	5' UTR (ENST00000348655, exon 1 of 9)	254	ENST00000525445	chr11-614760-616068-CpG:_119-CGI	0	ENSG00000185507	IRF7	interferon regulatory factor 7 [Source:HGNC Symbol;Acc:HGNC:6122]
chr3	12994822	12994910	89	5	0.780341	0.662367	0.117974	11.6374	intron (ENST00000429247, intron 1 of 13)	14302	ENST00000273221	chr3-13008648-13009210-CpG:_68-CGI	13738	ENSG00000144711	IQSEC1	IQ motif and Sec7 domain 1 [Source:HGNC Symbol;Acc:HGNC:29112]
chr20	3660140	3660191	52	4	0.914915	0.806175	0.10874	11.6347	exon (ENST00000350009, exon 2 of 21)	2585	ENST00000350009	chr20-3662310-3663187-CpG:_75-CGI	2119	ENSG00000149451	ADAM33	ADAM metallopeptidase domain 33 [Source:HGNC Symbol;Acc:HGNC:15478]
chr2	201733342	201733455	114	5	0.785843	0.664301	0.121542	11.6303	Intergenic	-3976	ENST00000321356	chr2-201728892-201729577-CpG:_85-CGI	-3764	NA	NA	NA
chr1	845957	846063	107	4	0.404013	0.561099	-0.157086	-11.6282	promoter-TSS (ENST00000448179)	-805	ENST00000448179	chr1-844299-845883-CpG:_153-CGI	-73	ENSG00000230699	RP11-54O7.1	-
chr5	28810006	28810072	67	7	0.881271	0.926047	-0.044776	-11.6193	promoter-TSS (ENST00000504398)	-683	ENST00000504398	chr5-28809400-28810520-CpG:_76-CGI	0	ENSG00000250453	CTD-2134P3.1	-
chr2	127800554	127800635	82	5	0.896899	0.833868	0.0630318	11.5904	Intergenic	-17295	ENST00000567613	chr2-127783081-127783311-CpG:_21-CGI	-17242	NA	NA	NA
chr20	59828529	59828586	58	6	0.0501986	0.0213457	0.028853	11.5869	intron (ENST00000360469, intron 1 of 15)	1075	ENST00000360469	chr20-59826977-59828978-CpG:_230-CGI	0	ENSG00000179242	CDH4	cadherin 4, type 1, R-cadherin (retinal) [Source:HGNC Symbol;Acc:HGNC:1763]
chr1	246953368	246953469	102	4	0.863678	0.740703	0.122974	11.5835	promoter-TSS (ENST00000419361)	-508	ENST00000419361	chr1-246952214-246952511-CpG:_34-CGI	-856	ENSG00000227953	LINC01341	long intergenic non-protein coding RNA 1341 [Source:HGNC Symbol;Acc:HGNC:49457]
chr1	36348277	36348335	59	5	0.817042	0.750519	0.0665234	11.5823	promoter-TSS (ENST00000373204)	-504	ENST00000373204	chr1-36348501-36349731-CpG:_87-CGI	166	ENSG00000092847	AGO1	argonaute 1, RISC catalytic component [Source:HGNC Symbol;Acc:HGNC:3262]
chr4	9892743	9892888	146	4	0.518853	0.619931	-0.101077	-11.5816	intron (ENST00000309065, intron 9 of 12)	-31623	ENST00000504249	chr4-9783035-9784960-CpG:_155-CGI	-107782	ENSG00000109667	SLC2A9	solute carrier family 2 (facilitated glucose transporter), member 9 [Source:HGNC Symbol;Acc:HGNC:13446]
chrX	129115653	129115706	54	5	0.455707	0.361514	0.0941938	11.5727	promoter-TSS (ENST00000218147)	-907	ENST00000218147	chrX-129113845-129118029-CpG:_277-CGI	0	ENSG00000085185	BCORL1	BCL6 corepressor-like 1 [Source:HGNC Symbol;Acc:HGNC:25657]
chr19	15580384	15580444	61	7	0.0909252	0.052707	0.0382183	11.5649	exon (ENST00000292609, exon 4 of 4)	-5037	ENST00000343625	chr19-15580382-15580863-CpG:_60-CGI	0	ENSG00000161031	PGLYRP2	peptidoglycan recognition protein 2 [Source:HGNC Symbol;Acc:HGNC:30013]
chr8	11619867	11619995	129	6	0.159254	0.283613	-0.124358	-11.5596	exon (ENST00000525043, exon 1 of 1)	1035	ENST00000525043	chr8-11627091-11627668-CpG:_56-CGI	7096	ENSG00000255394	C8orf49	chromosome 8 open reading frame 49 [Source:HGNC Symbol;Acc:HGNC:32200]
chr13	101186173	101186227	55	4	0.892826	0.787445	0.105381	11.5591	promoter-TSS (ENST00000455100)	-203	ENST00000455100	chr13-101184396-101184848-CpG:_51-CGI	-1324	ENSG00000134864	GGACT	gamma-glutamylamine cyclotransferase [Source:HGNC Symbol;Acc:HGNC:25100]
chr19	45889138	45889192	55	5	0.0736258	0.0381058	0.0355199	11.5586	promoter-TSS (ENST00000591986)	-289	ENST00000591986	chr19-45888768-45889465-CpG:_72-CGI	0	ENSG00000104881	PPP1R13L	protein phosphatase 1 regulatory subunit 13 like [Source:HGNC Symbol;Acc:HGNC:18838]
chr9	110250498	110250553	56	5	0.0789832	0.0272902	0.051693	11.5578	TTS (ENST00000420475)	886	ENST00000411706	chr9-110249748-110252660-CpG:_304-CGI	0	ENSG00000136826	KLF4	Kruppel-like factor 4 (gut) [Source:HGNC Symbol;Acc:HGNC:6348]
chrX	48958026	48958083	58	5	0.378042	0.305464	0.0725784	11.5577	promoter-TSS (ENST00000356463)	5	ENST00000356463	chrX-48957764-48958595-CpG:_75-CGI	0	ENSG00000196998	WDR45	WD repeat domain 45 [Source:HGNC Symbol;Acc:HGNC:28912]
chr7	2338783	2338865	83	5	0.372513	0.522445	-0.149932	-11.5533	intron (ENST00000435336, intron 1 of 5)	248	ENST00000457286	chr7-2353629-2354075-CpG:_56-CGI	14764	ENSG00000106266	SNX8	sorting nexin 8 [Source:HGNC Symbol;Acc:HGNC:14972]
chr22	20777078	20777138	61	4	0.118639	0.0606345	0.058005	11.5269	Intergenic	15004	ENST00000405555	chr22-20779386-20780560-CpG:_141-CGI	2248	NA	NA	NA
chr7	47443601	47443846	246	4	0.608136	0.742833	-0.134697	-11.522	intron (ENST00000457718, intron 13 of 21)	49106	ENST00000413551	chr7-47576519-47577210-CpG:_77-CGI	132673	ENSG00000136205	TNS3	tensin 3 [Source:HGNC Symbol;Acc:HGNC:21616]
chr5	1794993	1795101	109	6	0.741352	0.833272	-0.0919203	-11.5195	Intergenic	4817	ENST00000510999	chr5-1799461-1801905-CpG:_185-CGI	4360	NA	NA	NA
chr20	35422517	35422578	62	7	0.913414	0.866476	0.0469378	11.519	exon (ENST00000357779, exon 14 of 15)	-20317	ENST00000448110	chr20-35422189-35422767-CpG:_38-CGI	0	ENSG00000149639	SOGA1	suppressor of glucose, autophagy associated 1 [Source:HGNC Symbol;Acc:HGNC:16111]
chrX	72666580	72666635	56	5	0.645972	0.537164	0.108808	11.5189	promoter-TSS (ENST00000373514)	-483	ENST00000373514	chrX-72667157-72667590-CpG:_34-CGI	522	ENSG00000131264	CDX4	caudal type homeobox 4 [Source:HGNC Symbol;Acc:HGNC:1808]
chr7	158533086	158533205	120	4	0.25583	0.406972	-0.151143	-11.5166	intron (ENST00000251527, intron 17 of 21)	3763	ENST00000435514	chr7-158497157-158498011-CpG:_94-CGI	-35074	ENSG00000117868	ESYT2	extended synaptotagmin-like protein 2 [Source:HGNC Symbol;Acc:HGNC:22211]
chr21	19617261	19617316	56	5	0.0891753	0.04725	0.0419253	11.5116	promoter-TSS (ENST00000543733)	138	ENST00000338326	chr21-19617098-19617874-CpG:_77-CGI	0	ENSG00000154645	CHODL	chondrolectin [Source:HGNC Symbol;Acc:HGNC:17807]
chr7	2264248	2265157	910	5	0.88929	0.823679	0.0656113	11.5086	intron (ENST00000402746, intron 1 of 16)	531	ENST00000429625	chr7-2272010-2272856-CpG:_86-CGI	6853	ENSG00000002822	MAD1L1	MAD1 mitotic arrest deficient-like 1 (yeast) [Source:HGNC Symbol;Acc:HGNC:6762]
chr17	77755521	77755587	67	5	0.434517	0.292903	0.141615	11.5043	exon (ENST00000269399, exon 4 of 4)	3561	ENST00000269399	chr17-77752051-77752772-CpG:_60-CGI	-2748	ENSG00000173894	CBX2	chromobox 2 [Source:HGNC Symbol;Acc:HGNC:1552]
chr9	139971319	139971430	112	5	0.403367	0.490493	-0.0871259	-11.5033	promoter-TSS (ENST00000409858)	-579	ENST00000409858	chr9-139971499-139973965-CpG:_202-CGI	69	ENSG00000197355	UAP1L1	UDP-N-acetylglucosamine pyrophosphorylase 1 like 1 [Source:HGNC Symbol;Acc:HGNC:28082]
chr4	74719047	74719113	67	5	0.371244	0.241381	0.129863	11.4961	exon (ENST00000226524, exon 1 of 3)	174	ENST00000226524	chr4-74719087-74719339-CpG:_18-CGI	0	ENSG00000109272	PF4V1	platelet factor 4 variant 1 [Source:HGNC Symbol;Acc:HGNC:8862]
chr7	149120621	149120688	68	6	0.529882	0.425018	0.104864	11.4854	exon (ENST00000568729, exon 1 of 1)	888	ENST00000568729	chr7-149119398-149120307-CpG:_72-CGI	-313	ENSG00000261842	RP11-143I21.1	-
chr7	158075649	158075706	58	5	0.799778	0.690681	0.109098	11.4828	intron (ENST00000409483, intron 2 of 21)	-254510	ENST00000448698	chr7-158061440-158061746-CpG:_21-CGI	-13902	ENSG00000155093	PTPRN2	protein tyrosine phosphatase, receptor type, N polypeptide 2 [Source:HGNC Symbol;Acc:HGNC:9677]
chr5	132000015	132000165	151	5	0.596511	0.721041	-0.12453	-11.4808	promoter-TSS (ENST00000435042)	-126	ENST00000435042	chr5-131991554-131992304-CpG:_84-CGI	-7710	ENSG00000223442	TH2LCRR	T helper type 2 locus control region associated RNA [Source:HGNC Symbol;Acc:HGNC:40495]
chr14	101544222	101544301	80	5	0.112995	0.0485306	0.0644641	11.4749	promoter-TSS (ENST00000448840)	-14	ENST00000555103	chr14-101531643-101532384-CpG:_48-CGI	-11837	ENSG00000230805	AL132709.1	-
chr18	60646580	60646650	71	5	0.338924	0.449306	-0.110382	-11.4696	exon (ENST00000262719, exon 17 of 17)	76232	ENST00000591386	chr18-60382304-60384371-CpG:_189-CGI	-262208	ENSG00000081913	PHLPP1	PH domain and leucine rich repeat protein phosphatase 1 [Source:HGNC Symbol;Acc:HGNC:20610]
chr4	1197940	1198062	123	4	0.697106	0.820272	-0.123166	-11.4603	intron (ENST00000511672, intron 1 of 4)	875	ENST00000511672	chr4-1202956-1203200-CpG:_21-CGI	4894	ENSG00000159674	SPON2	spondin 2, extracellular matrix protein [Source:HGNC Symbol;Acc:HGNC:11253]
chr1	165321927	165322022	96	6	0.162788	0.0882599	0.074528	11.4421	intron (ENST00000367893, intron 2 of 7)	3009	ENST00000367893	chr1-165321703-165322318-CpG:_49-CGI	0	ENSG00000162761	LMX1A	LIM homeobox transcription factor 1, alpha [Source:HGNC Symbol;Acc:HGNC:6653]
chr1	47694560	47694633	74	6	0.336034	0.23652	0.0995136	11.4416	exon (ENST00000422216, exon 2 of 2)	847	ENST00000294339	chr1-47696504-47698197-CpG:_129-CGI	1871	ENSG00000226252	RP1-18D14.7	-
chr12	102873244	102873313	70	5	0.254395	0.352828	-0.0984332	-11.4349	promoter-TSS (ENST00000424202)	824	ENST00000392905	chr12-103218120-103218688-CpG:_38-CGI	344807	ENSG00000017427	IGF1	insulin like growth factor 1 [Source:HGNC Symbol;Acc:HGNC:5464]
chr16	87988297	87988349	53	4	0.556157	0.37794	0.178217	11.4319	intron (ENST00000412691, intron 2 of 4)	3230	ENST00000355022	chr16-87984401-87985733-CpG:_121-CGI	-2563	ENSG00000172530	BANP	BTG3 associated nuclear protein [Source:HGNC Symbol;Acc:HGNC:13450]
chr1	861476	861538	63	4	0.156004	0.085841	0.0701633	11.4295	intron (ENST00000598827, intron 5 of 5)	389	ENST00000342066	chr1-858970-861632-CpG:_257-CGI	0	ENSG00000268179
chr7	24767584	24767645	62	5	0.661696	0.543752	0.117944	11.4276	intron (ENST00000545231, intron 5 of 11)	-8899	ENST00000446822	chr7-24796541-24797487-CpG:_102-CGI	28896	ENSG00000105928	DFNA5	deafness, autosomal dominant 5 [Source:HGNC Symbol;Acc:HGNC:2810]
chr11	65360268	65360328	61	5	0.650033	0.764523	-0.11449	-11.4254	promoter-TSS (ENST00000597463)	-351	ENST00000597463	chr11-65359292-65360328-CpG:_114-CGI	0	ENSG00000269018
chr18	29264365	29264438	74	5	0.0561027	0.0124962	0.0436065	11.4211	promoter-TSS (ENST00000383131)	66	ENST00000383131	chr18-29264703-29265504-CpG:_103-CGI	265	ENSG00000118276	B4GALT6	UDP-Gal:betaGlcNAc beta 1,4- galactosyltransferase, polypeptide 6 [Source:HGNC Symbol;Acc:HGNC:929]
chr17	73703261	73703331	71	5	0.632709	0.523069	0.10964	11.4204	TTS (ENST00000583536)	-14112	ENST00000579662	chr17-73717023-73717847-CpG:_91-CGI	13692	ENSG00000161526	SAP30BP	SAP30 binding protein [Source:HGNC Symbol;Acc:HGNC:30785]
chr2	241097667	241097745	79	6	0.845742	0.907845	-0.0621035	-11.4183	Intergenic	-13727	ENST00000391989	chr2-241097404-241097934-CpG:_36-CGI	0	NA	NA	NA
chr21	43823727	43823810	84	5	0.663428	0.567256	0.0961722	11.3969	promoter-TSS (ENST00000398367)	-240	ENST00000291535	chr21-43916278-43916900-CpG:_58-CGI	92468	ENSG00000160185	UBASH3A	ubiquitin associated and SH3 domain containing A [Source:HGNC Symbol;Acc:HGNC:12462]
chr16	57416102	57416170	69	5	0.926352	0.86595	0.0604018	11.3946	exon (ENST00000563383, exon 3 of 3)	5252	ENST00000565912	chr16-57415974-57416338-CpG:_26-CGI	0	ENSG00000006210	CX3CL1	chemokine (C-X3-C motif) ligand 1 [Source:HGNC Symbol;Acc:HGNC:10647]
chr8	143407618	143407668	51	6	0.73436	0.644437	0.0899223	11.3876	intron (ENST00000524325, intron 6 of 13)	28481	ENST00000520166	chr8-143407246-143408048-CpG:_53-CGI	0	ENSG00000171045	TSNARE1	t-SNARE domain containing 1 [Source:HGNC Symbol;Acc:HGNC:26437]
chr7	157451534	157451619	86	5	0.641065	0.750033	-0.108968	-11.3762	intron (ENST00000404321, intron 13 of 22)	44861	ENST00000409610	chr7-157453774-157454208-CpG:_36-CGI	2155	ENSG00000155093	PTPRN2	protein tyrosine phosphatase, receptor type, N polypeptide 2 [Source:HGNC Symbol;Acc:HGNC:9677]
chr4	1220063	1220114	52	4	0.676716	0.827721	-0.151006	-11.3737	promoter-TSS (ENST00000504784)	-905	ENST00000504784	chr4-1218943-1219718-CpG:_67-CGI	-344	ENSG00000159692	CTBP1	C-terminal binding protein 1 [Source:HGNC Symbol;Acc:HGNC:2494]
chrX	105065829	105065898	70	4	0.352519	0.23038	0.122139	11.3667	promoter-TSS (ENST00000536164)	-673	ENST00000243300	chrX-105066349-105067110-CpG:_62-CGI	451	ENSG00000123572	NRK	Nik related kinase [Source:HGNC Symbol;Acc:HGNC:25391]
chrX	10126508	10126565	58	7	0.256303	0.179433	0.0768704	11.3607	promoter-TSS (ENST00000421085)	-4	ENST00000421085	chrX-10126320-10126882-CpG:_60-CGI	0	ENSG00000073464	CLCN4	chloride channel, voltage-sensitive 4 [Source:HGNC Symbol;Acc:HGNC:2022]
chr1	217310335	217310397	63	5	0.186541	0.0993121	0.0872287	11.3572	intron (ENST00000366940, intron 1 of 8)	730	ENST00000493603	chr1-217310749-217311178-CpG:_46-CGI	352	ENSG00000196482	ESRRG	estrogen-related receptor gamma [Source:HGNC Symbol;Acc:HGNC:3474]
chr2	72078639	72079295	657	5	0.558891	0.427745	0.131146	11.352	Intergenic	291246	ENST00000412253	chr2-72079362-72079610-CpG:_23-CGI	67	NA	NA	NA
chr12	113624701	113624764	64	5	0.94182	0.883335	0.0584849	11.3494	exon (ENST00000548278, exon 3 of 4)	1385	ENST00000552495	chr12-113622761-113623931-CpG:_115-CGI	-769	ENSG00000139405	RITA1	RBPJ interacting and tubulin associated 1 [Source:HGNC Symbol;Acc:HGNC:25925]
chr15	101970180	101970260	81	7	0.900475	0.84722	0.0532544	11.333	exon (ENST00000331826, exon 3 of 12)	1496	ENST00000331826	chr15-101938645-101938873-CpG:_23-CGI	-31306	ENSG00000140479	PCSK6	proprotein convertase subtilisin/kexin type 6 [Source:HGNC Symbol;Acc:HGNC:8569]
chr13	26043283	26043342	60	7	0.120853	0.0719299	0.0489234	11.315	intron (ENST00000255283, intron 1 of 34)	199	ENST00000255283	chr13-26042693-26043486-CpG:_69-CGI	0	ENSG00000132932	ATP8A2	ATPase, aminophospholipid transporter, class I, type 8A, member 2 [Source:HGNC Symbol;Acc:HGNC:13533]
chr11	19736193	19736254	62	4	0.151908	0.0765543	0.0753535	11.3105	intron (ENST00000396087, intron 1 of 40)	1080	ENST00000396087	chr11-19733936-19735320-CpG:_111-CGI	-872	ENSG00000166833	NAV2	neuron navigator 2 [Source:HGNC Symbol;Acc:HGNC:15997]
chrX	40015367	40015435	69	4	0.470239	0.329201	0.141038	11.3042	intron (ENST00000406200, intron 1 of 8)	-9519	ENST00000412952	chrX-40010919-40016203-CpG:_409-CGI	0	ENSG00000183337	BCOR	BCL6 corepressor [Source:HGNC Symbol;Acc:HGNC:20893]
chr11	103907653	103907705	53	5	0.934247	0.888256	0.045991	11.2991	promoter-TSS (ENST00000529268)	75	ENST00000529268	chr11-103907405-103907990-CpG:_39-CGI	0	ENSG00000170962	PDGFD	platelet derived growth factor D [Source:HGNC Symbol;Acc:HGNC:30620]
chr7	705663	705720	58	5	0.942865	0.885943	0.0569221	11.2949	intron (ENST00000537384, intron 4 of 10)	25740	ENST00000414568	chr7-710146-710630-CpG:_39-CGI	4426	ENSG00000188191	PRKAR1B	protein kinase, cAMP-dependent, regulatory subunit type I beta [Source:HGNC Symbol;Acc:HGNC:9390]
chr22	38429837	38429894	58	5	0.75964	0.677158	0.0824819	11.2929	intron (ENST00000410099, intron 1 of 1)	370	ENST00000410099	chr22-38434864-38435204-CpG:_29-CGI	4970	ENSG00000222044	RP5-1039K5.16	-
chr17	81045807	81045864	58	5	0.931013	0.871543	0.0594701	11.2902	intron (ENST00000570778, intron 2 of 3)	3886	ENST00000571814	chr17-81045494-81045941-CpG:_34-CGI	0	ENSG00000176845	METRNL	meteorin, glial cell differentiation regulator-like [Source:HGNC Symbol;Acc:HGNC:27584]
chr1	178511176	178511227	52	5	0.118208	0.0491654	0.0690428	11.2859	promoter-TSS (ENST00000367638)	-686	ENST00000367638	chr1-178511362-178512356-CpG:_75-CGI	135	ENSG00000213057	C1orf220	chromosome 1 open reading frame 220 [Source:HGNC Symbol;Acc:HGNC:33805]
chr20	34195391	34195448	58	5	0.679327	0.76947	-0.0901428	-11.28	Intergenic	-8395	ENST00000374273	chr20-34188719-34190267-CpG:_149-CGI	-5123	NA	NA	NA
chr19	49468648	49468781	134	5	0.278624	0.5544	-0.275776	-11.2791	TTS (ENST00000594305)	156	ENST00000331825	chr19-49468372-49469376-CpG:_78-CGI	0	ENSG00000267898	CTD-2639E6.9	-
chr3	46506293	46506364	72	5	0.130829	0.0734725	0.0573562	11.2786	promoter-TSS (ENST00000417439)	30	ENST00000417439	chr3-46506161-46506416-CpG:_26-CGI	0	ENSG00000012223	LTF	lactotransferrin [Source:HGNC Symbol;Acc:HGNC:6720]
chr2	23610100	23610171	72	6	0.0941546	0.0619798	0.0321749	11.2705	intron (ENST00000486442, intron 1 of 13)	2047	ENST00000486442	chr2-23607729-23610124-CpG:_183-CGI	0	ENSG00000119771	KLHL29	kelch like family member 29 [Source:HGNC Symbol;Acc:HGNC:29404]
chr6	150262045	150262169	125	4	0.378315	0.232165	0.14615	11.2698	Intergenic	-1029	ENST00000367351	chr6-150262703-150263677-CpG:_70-CGI	534	NA	NA	NA
chr17	60689762	60689843	82	5	0.940508	0.879182	0.061326	11.2662	exon (ENST00000346027, exon 22 of 22)	-14960	ENST00000303375	chr17-60704542-60705943-CpG:_109-CGI	14699	ENSG00000146872	TLK2	tousled like kinase 2 [Source:HGNC Symbol;Acc:HGNC:11842]
chr11	64875856	64875946	91	7	0.962562	0.927631	0.0349308	11.2636	promoter-TSS (ENST00000526856)	-915	ENST00000526856	chr11-64875134-64876243-CpG:_95-CGI	0	ENSG00000149823	VPS51	VPS51 GARP complex subunit [Source:HGNC Symbol;Acc:HGNC:1172]
chr19	4482802	4482931	130	4	0.804714	0.679807	0.124907	11.2489	intron (ENST00000301284, intron 3 of 15)	7957	ENST00000592691	chr19-4483031-4483646-CpG:_44-CGI	100	ENSG00000167674	CTB-50L17.10	Hepatoma-derived growth factor-related protein 2 [Source:UniProtKB/Swiss-Prot;Acc:Q7Z4V5]
chr19	31843973	31844120	148	6	0.373874	0.253805	0.120069	11.2369	intron (ENST00000585336, intron 1 of 3)	-3593	ENST00000240587	chr19-31843880-31844183-CpG:_31-CGI	0	ENSG00000267662	AC007796.1	-
chr5	134451465	134451548	84	4	0.645209	0.771156	-0.125947	-11.2254	intron (ENST00000507641, intron 4 of 4)	-4710	ENST00000507058	chr5-134385967-134386370-CpG:_43-CGI	-65094	ENSG00000250513
chr7	15726068	15726177	110	5	0.0693739	0.0303245	0.0390493	11.2253	5' UTR (ENST00000262041, exon 1 of 3)	315	ENST00000262041	chr7-16460778-16461265-CpG:_63-CGI	734601	ENSG00000106511	MEOX2	mesenchyme homeobox 2 [Source:HGNC Symbol;Acc:HGNC:7014]
chr12	6442989	6443061	73	4	0.675156	0.803621	-0.128465	-11.2243	exon (ENST00000162749, exon 3 of 10)	7989	ENST00000366159	chr12-6438272-6438931-CpG:_71-CGI	-4057	ENSG00000067182	TNFRSF1A	tumor necrosis factor receptor superfamily member 1A [Source:HGNC Symbol;Acc:HGNC:11916]
chr13	114926505	114926574	70	6	0.783446	0.844181	-0.0607346	-11.2107	Intergenic	-28453	ENST00000334062	chr13-114926688-114927053-CpG:_41-CGI	114	NA	NA	NA
chr4	3319119	3319170	52	4	0.95507	0.895599	0.0594708	11.21	exon (ENST00000543385, exon 2 of 8)	1349	ENST00000382788	chr4-3318577-3319128-CpG:_43-CGI	0	ENSG00000159788	RGS12	regulator of G-protein signaling 12 [Source:HGNC Symbol;Acc:HGNC:9994]
chrX	70586806	70586886	81	6	0.388194	0.315748	0.0724459	11.2096	intron (ENST00000373790, intron 1 of 37)	691	ENST00000276072	chrX-70585715-70587063-CpG:_88-CGI	0	ENSG00000147133	TAF1	TATA-box binding protein associated factor 1 [Source:HGNC Symbol;Acc:HGNC:11535]
chr10	123922312	123922403	92	5	0.792708	0.688384	0.104324	11.2052	promoter-TSS (ENST00000368999)	-584	ENST00000360561	chr10-123922850-123923542-CpG:_68-CGI	447	ENSG00000138162	TACC2	transforming, acidic coiled-coil containing protein 2 [Source:HGNC Symbol;Acc:HGNC:11523]
chr3	147115435	147115507	73	6	0.194622	0.130757	0.0638645	11.1987	intron (ENST00000484586, intron 2 of 2)	3789	ENST00000488404	chr3-147115764-147116421-CpG:_43-CGI	257	ENSG00000174963	ZIC4	Zic family member 4 [Source:HGNC Symbol;Acc:HGNC:20393]
chr6	10521575	10521699	125	4	0.157904	0.0893917	0.0685121	11.1982	promoter-TSS (ENST00000495262)	53	ENST00000495262	chr6-10426200-10426638-CpG:_43-CGI	-94936	ENSG00000111846	GCNT2	glucosaminyl (N-acetyl) transferase 2, I-branching enzyme (I blood group) [Source:HGNC Symbol;Acc:HGNC:4204]
chr7	152479364	152479448	85	5	0.836989	0.741411	0.0955788	11.1913	intron (ENST00000397282, intron 1 of 10)	22492	ENST00000537264	chr7-152456740-152457511-CpG:_97-CGI	-21852	ENSG00000133627	ACTR3B	ARP3 actin-related protein 3 homolog B (yeast) [Source:HGNC Symbol;Acc:HGNC:17256]
chr2	240205159	240205231	73	6	0.928501	0.88461	0.0438911	11.1794	intron (ENST00000544989, intron 2 of 2)	25712	ENST00000446876	chr2-240196768-240196997-CpG:_17-CGI	-8161	ENSG00000068024	HDAC4	histone deacetylase 4 [Source:HGNC Symbol;Acc:HGNC:14063]
chr1	91192670	91192722	53	5	0.205202	0.131212	0.0739902	11.1768	Intergenic	-9902	ENST00000370445	chr1-91190489-91192804-CpG:_147-CGI	0	NA	NA	NA
chr2	239757530	239757581	52	5	0.126655	0.0646145	0.0620402	11.1765	intron (ENST00000448943, intron 1 of 1)	882	ENST00000448943	chr2-239755096-239758310-CpG:_277-CGI	0	ENSG00000233608	TWIST2	twist family bHLH transcription factor 2 [Source:HGNC Symbol;Acc:HGNC:20670]
chr3	48601363	48601599	237	4	0.31459	0.469393	-0.154804	-11.1725	promoter-TSS (ENST00000273610)	-275	ENST00000273610	chr3-48594022-48594853-CpG:_62-CGI	-6509	ENSG00000145040	UCN2	urocortin 2 [Source:HGNC Symbol;Acc:HGNC:18414]
chrX	142723113	142723172	60	5	0.350346	0.288429	0.0619176	11.1691	promoter-TSS (ENST00000381779)	-123	ENST00000338017	chrX-142721410-142722958-CpG:_135-CGI	-154	ENSG00000179542	SLITRK4	SLIT and NTRK like family member 4 [Source:HGNC Symbol;Acc:HGNC:23502]
chrX	17755693	17755744	52	5	0.472972	0.397746	0.0752261	11.1616	promoter-TSS (ENST00000419185)	126	ENST00000398080	chrX-17755053-17756648-CpG:_117-CGI	0	ENSG00000047634	SCML1	sex comb on midleg-like 1 (Drosophila) [Source:HGNC Symbol;Acc:HGNC:10580]
chr11	72554160	72554255	96	5	0.728066	0.842361	-0.114294	-11.1616	exon (ENST00000409418, exon 16 of 20)	351	ENST00000409263	chr11-72532612-72533774-CpG:_111-CGI	-20385	ENSG00000137478	FCHSD2	FCH and double SH3 domains 2 [Source:HGNC Symbol;Acc:HGNC:29114]
chr11	118135020	118135147	128	6	0.0657471	0.0294639	0.0362831	11.1609	promoter-TSS (ENST00000278937)	-86	ENST00000278937	chr11-118230164-118230368-CpG:_22-CGI	95017	ENSG00000149573	MPZL2	myelin protein zero-like 2 [Source:HGNC Symbol;Acc:HGNC:3496]
chr6	16933817	16933969	153	4	0.553557	0.388203	0.165354	11.1563	Intergenic	-168596	ENST00000536551	chr6-17102309-17102539-CpG:_34-CGI	168340	NA	NA	NA
chr14	59760673	59760868	196	4	0.934514	0.851847	0.082667	11.1351	intron (ENST00000395125, intron 2 of 24)	30597	ENST00000395125	chr14-59654630-59656330-CpG:_130-CGI	-104342	ENSG00000100592	DAAM1	dishevelled associated activator of morphogenesis 1 [Source:HGNC Symbol;Acc:HGNC:18142]
chr10	79566712	79566816	105	4	0.89279	0.802348	0.0904419	11.134	intron (ENST00000372391, intron 25 of 31)	16345	ENST00000601701	chr10-79470962-79471425-CpG:_40-CGI	-95286	ENSG00000151208	DLG5	discs, large homolog 5 (Drosophila) [Source:HGNC Symbol;Acc:HGNC:2904]
chr14	55143629	55143759	131	4	0.337417	0.216326	0.121091	11.1294	intron (ENST00000554335, intron 2 of 12)	-77857	ENST00000555192	chr14-55226963-55227200-CpG:_22-CGI	83204	ENSG00000020577	SAMD4A	sterile alpha motif domain containing 4A [Source:HGNC Symbol;Acc:HGNC:23023]
chr11	100998537	100998611	75	7	0.0920353	0.0438838	0.0481516	11.1282	exon (ENST00000325455, exon 1 of 8)	1227	ENST00000263463	chr11-100998030-100999774-CpG:_172-CGI	0	ENSG00000082175	PGR	progesterone receptor [Source:HGNC Symbol;Acc:HGNC:8910]
chrX	85403557	85403607	51	5	0.376823	0.264464	0.112359	11.1223	promoter-TSS (ENST00000373125)	-43	ENST00000373125	chrX-85402943-85403877-CpG:_69-CGI	0	ENSG00000126733	DACH2	dachshund family transcription factor 2 [Source:HGNC Symbol;Acc:HGNC:16814]
chr2	73303246	73303301	56	4	0.821533	0.697495	0.124039	11.1218	exon (ENST00000258098, exon 4 of 5)	-4308	ENST00000272433	chr2-73297630-73299155-CpG:_155-CGI	-4090	ENSG00000135631	RAB11FIP5	RAB11 family interacting protein 5 (class I) [Source:HGNC Symbol;Acc:HGNC:24845]
chr2	239983912	239983963	52	5	0.696363	0.580448	0.115915	11.1174	intron (ENST00000345617, intron 24 of 26)	4740	ENST00000430200	chr2-239988450-239988710-CpG:_22-CGI	4487	ENSG00000068024	HDAC4	histone deacetylase 4 [Source:HGNC Symbol;Acc:HGNC:14063]
chr19	2214081	2214142	62	6	0.8696	0.800017	0.0695827	11.1153	exon (ENST00000585593, exon 2 of 2)	1453	ENST00000585593	chr19-2213860-2214142-CpG:_23-CGI	0	ENSG00000267122	AC004490.1	-
[truncated: 755 more rows]
